# Supplementary material for: Risk assessment of industrial chemicals towards salmon species amalgamating QSAR, q-RASAR, and ARKA framework
Source: Toxicol Rep. 2025 Apr 5;14:102017. doi: 10.1016/j.toxrep.2025.102017 (PMC12008129; doi:10.1016/j.toxrep.2025.102017)
Supplement: Supplementary file 1 — The whole dataset with the chemical name, corresponding SMILES, and pLC50 values; The descriptors of the PLS-based QSAR model; The descriptors of the PLS-based q-RASAR model; The descriptors of the ARKA model; The descriptors of the hybrid model; The descriptors of the PLS-based global stacking model; Output file of screening for the external dataset of Oncorhynchus nerka, Oncorhynchus keta, and Oncorhynchus gorbuscha. Output file of screening of PPDB database; Dataset for the Classification model; Y-randomization for LDA model [file mmc1.xlsx]

## Sheet: Sheet1
												Risk Assessment of Industrial Chemicals Towards Salmon Species Amalgamating QSAR, q-RASAR, and ARKA Framework
												Prodipta Bhattacharyya, Shubha Das, Probir Kumar Ojha*
												Drug Discovery and Development Laboratory (DDD Lab),
												Department of Pharmaceutical Technology, Jadavpur University,
												Kolkata 700032, India
												*Corresponding author: P K Ojha, Email: probirojha@yahoo.co.in, pkojha.pharmacy@jadavpuruniversity.in
												ORCID id: 0000-0003-4796-3915, Phone: +91 8777677004

## Sheet: Whole dataset
No.	SMILE	Chemical Name	pLC50
1	C1(C(C(C(C(C1Cl)Cl)Cl)Cl)Cl)Cl	(1alpha,2alpha,3beta,4alpha,5alpha,6beta)-1,2,3,4,5,6-Hexachlorocyclohexane	6.51914
2	C1[C@@H]2[C@H]3[C@@H]([C@H]1[C@H]4[C@@H]2O4)[C@]5(C(=C([C@@]3(C5(Cl)Cl)Cl)Cl)Cl)Cl	(1aR,2R,2aS,3S,6R,6aR,7S,7aS)-rel-3,4,5,6,9,9-Hexachloro-1a,2,2a,3,6,6a,7,7a-octahydro-2,7:3,6-dimethanonaphth[2,3-b]oxirene	7.8846
3	CC1([C@@H]([C@H]1C(=O)OCC2=COC(=C2)CC3=CC=CC=C3)C=C4CCCC4)C	(1R,3R)-3-(Cyclopentylidenemethyl)-2,2-dimethylcyclopropanecarboxylic acid [5-(phenylmethyl)-3-furanyl]methyl ester	8.82136
4	CC(C)C1=CC=C2C(CC[C@H]3[C@@](C)(CCC[C@]23C)C(O)=O)=C1	(1R,4aS,10aR)-1,2,3,4,4a,9,10,10a-octahydro-1,4a-dimethyl-7-(1-methylethyl)-1-phenanthrenecarboxylic acid	5.3286
5	C1[C@@H]2C=C[C@H]1[C@H]3[C@@H]2[C@]4(C(=C([C@@]3(C4(Cl)Cl)Cl)Cl)Cl)Cl	(1R,4S,4aS,5S,8R,8aR)-1,2,3,4,10,10-Hexachloro-1,4,4a,5,8,8a-hexahydro-1,4:5,8-dimethanonaphthalene	7.19018
6	C1=CC=C2C(=C1)N=C(S2)SCSC#N	(2-Benzothiazolylthio)methyl ester, thiocyanic acid	7.40414
7	CC(C)[C@@H](C1=CC=C(C=C1)Cl)C(=O)O[C@H](C#N)C2=CC(=CC=C2)OC3=CC=CC=C3	(alphaS)-4-Chloro-alpha-(1-methylethyl)benzeneacetic acid (S)-cyano-(3-phenoxyphenyl)methyl ester	7.40046
8	CCCCOCCOC(=O)COC1=NC(=C(C=C1Cl)Cl)Cl	[(3,5,6-Trichloro-2-pyridinyl)oxy]acetic acid, 2-Butoxyethyl ester	5.32103
9	CC(=C)[C@H]1CC2=C(O1)C=CC3=C2O[C@@H]4COC5=CC(=C(C=C5[C@@H]4C3=O)OC)OC	[2R-(2-alpha, 6a-alpha, 12a-alpha)]-1,2,12,12a-Tetrahydro-8,9-dimethoxy-2-(1-methylethenyl)-[1]-benzopyrano[3,4-b]furo[2,3-h][1]benzopyran-6(6aH)-one	6.82529
10	C1=CC(=CC=C1C(C2=CC=C(C=C2)Cl)C(Cl)(Cl)Cl)Cl	1,1'-(2,2,2-Trichloroethylidene)bis[4-chlorobenzene]	7.49599
11	COC1=CC=C(C=C1)C(C2=CC=C(C=C2)OC)C(Cl)(Cl)Cl	1,1'-(2,2,2-Trichloroethylidene)bis[4-methoxybenzene]	6.9877
12	Cl/C(Cl)=C(C1=CC=C(Cl)C=C1)/C2=CC=C(Cl)C=C2	1,1'-(2,2-Dichloroethenylidene)bis[4-chlorobenzene]	6.51123
13	C1=CC(C2C1C3(C(=C(C2(C3(Cl)Cl)Cl)Cl)Cl)Cl)Cl	1,4,5,6,7,8,8-Heptachloro-3a,4,7,7a-tetrahydro-4,7-methano-1H-indene	6.98401
14	C1=NNC(=N1)N	1H-1,2,4-Triazol-3-amine	2.55363
15	CN1C=C(C(=O)C(=C1)C2=CC(=CC=C2)C(F)(F)F)C3=CC=CC=C3	1-Methyl-3-phenyl-5-[3-(trifluoromethyl)phenyl]-4(1H)pyridinone	4.75722
16	C1=CC=C2C(=C1)C=CC=C2CC(=O)O	1-Naphthaleneacetic acid	3.32554
17	CNC(=O)OC1=CC=CC2=CC=CC=C21	1-Naphthalenol methylcarbamate	4.97454
18	CC(C)OC1=CC=CC=C1OC(=O)NC	2-(1-Methylethoxy)phenol, 1-(N-Methylcarbamate)	4.27149
19	CCC(C)C1=C(C(=CC(=C1)[N+](=O)[O-])[N+](=O)[O-])O	2-(1-Methylpropyl)-4,6-dinitrophenol	6.1556
20	CC(C(=O)O)OC1=CC(=C(C=C1Cl)Cl)Cl	2-(2,4,5-Trichlorophenoxy)propanoic acid	5.50116
21	CCCCOCC(C)OC(=O)C(C)OC1=CC(=C(C=C1Cl)Cl)Cl	2-(2,4,5-Trichlorophenoxy)propanoic acid 2-butoxy-1-methylethyl ester	5.47342
22	CCCCOC(C)COC(=O)COC1=C(C=C(C=C1)Cl)Cl	2-(2,4-Dichlorophenoxy)acetic acid 2-butoxymethylethyl ester	6.14425
23	CCCCOCCOC(=O)COC1=C(Cl)C=C(Cl)C=C1	2-(2,4-Dichlorophenoxy)acetic acid, 2-Butoxyethyl ester	5.45925
24	CCCCOCCOC(=O)C(C)OC1=C(Cl)C=C(Cl)C=C1	2-(2,4-Dichlorophenoxy)propanoic acid 2-butoxyethyl ester	5.50467
25	CC(Cl)(Cl)C(O)=O	2,2-Dichloropropanoic acid	2.62377
26	CC(C(=O)OCCOC1=CC(=C(C=C1Cl)Cl)Cl)(Cl)Cl	2,2-Dichloropropanoic acid, 2-(2,4,5-trichlorophenoxy)ethyl ester	5.17308
27	CC(C)=CC1C(C(=O)OCC2=COC(CC3=CC=CC=C3)=C2)C1(C)C	2,2-Dimethyl-3-(2-methyl-1-propen-1-yl)cyclopropanecarboxylic acid [5-(phenylmethyl)-3-furanyl]methyl ester	8.26203
28	CC1=C(C(=O)CC1OC(=O)C2C(C2(C)C)C=C(C)C)CC=C	2,2-Dimethyl-3-(2-methyl-1-propenyl)cyclopropanecarboxylic acid 2-methyl-4-oxo-3-(2-propenyl)-2-cyclopenten-1-yl ester	7.26107
29	C1(=C(C(=C(C(=C1Cl)Cl)Cl)Cl)Cl)O	2,3,4,5,6-Pentachlorophenol	6.41667
30	COC1=NC(=C(C=C1Cl)Cl)Cl	2,3,5-Trichloro-6-methoxypyridine	4.79087
31	CC1(CC2=C(O1)C(=CC=C2)OC(=O)NC)C	2,3-Dihydro-2,2-dimethyl-7-benzofuranol 7-(N-methylcarbamate)	5.62067
32	CC(C)CC(C)NC1=CC(=O)C(=CC1=O)NC2=CC=CC=C2	2-[(1,3-Dimethylbutyl)amino]-5-(phenylamino)2,5-cyclohexadiene-1,4-dione	6.60149
33	C1=C(C(=NC(=C1Cl)Cl)OCC(=O)O)Cl	2-[(3,5,6-Trichloro-2-pyridinyl)oxy]acetic acid	4.50229
34	CCCCCCC(C)OC(=O)COC1=NC(=C(C(=C1Cl)N)Cl)F	2-[(4-Amino-3,5-dichloro-6-fluoro-2-pyridinyl)oxy]acetic acid 1-methylheptyl ester	4.44583
35	O=C(OCC)C(SP(OC)(OC)=S)CC(OCC)=O	2-[(Dimethoxyphosphinothioyl)thio]butanedioic acid 1,4-diethyl ester	6.53841
36	C1=CC=C2C(=C1)C(=O)N(C2=O)SC(Cl)(Cl)Cl	2-[(Trichloromethyl)thio]-1H-isoindole-1,3(2H)dione	6.42875
37	CC(=CCC/C(=C/CN(C/C=C(/CCC=C(C)C)\C)CCO)/C)C	2-{Bis[(2E)-3,7-dimethylocta-2,6-dien-1-yl]amino}ethan-1-ol	6.19454
38	COC(=O)C1=CC=CC=C1N	2-Aminobenzoic acid, Methyl ester	3.66193
39	C/C=C(\C)/C(=O)O[C@H]1C[C@H]([C@]2(CO[C@@H]3[C@@H]2[C@]14CO[C@@]([C@H]4[C@]([C@@H]3O)(C)[C@@]56[C@@H]7C[C@H]([C@@]5(O6)C)[C@]8(C=CO[C@H]8O7)O)(C(=O)OC)O)C(=O)OC)OC(=O)C	2aR,3S,4S,4aR,5S,7aS,8S,10R,10aS,10bR)-10-(Acetyloxy)octahydro-3,5-dihydroxy-4-methyl-8-[[(2E)-2-methyl-1-oxo-2-buten-1-yl]oxy]-4-[(1aR,2S,3aS,6aS,7S,7aS)-3a,6a,7,7a-tetrahydro-6a-hydroxy-7a-methyl-2,7-methanofuro[2,3-b]oxireno[e]oxepin-1a(2H)-yl]-1H,7H-naptho[1,8-bc:4,4a-c']difuran-5,10a(8H)-dicarboxylic acid 5-10a-dimethyl ester	4.22308
40	CCC1=CC=CC(=C1N(C(C)COC)C(=O)CCl)C	2-Chloro-N-(2-ethyl-6-methylphenyl)-N-(2-methoxy-1-methylethyl)acetamide	4.22827
41	COC1=C(C=CC(=C1)CC=C)O	2-Methoxy-4-(2-propenyl)phenol	3.3879
42	OC1=CC=CC=C1CCCCCCCCC	2-Nonylphenol	5.38895
43	C=CC=O	2-Propenal	5.84564
44	CC1(C(C1C(=O)OC(C#N)C2=CC(=CC=C2)OC3=CC=CC=C3)C=C(Cl)Cl)C	3-(2,2-Dichloroethenyl)-2,2-dimethylcyclopropanecarboxylic acid cyano(3-phenoxyphenyl)methyl ester	8.3184
45	CC1(C)C(C=C(Cl)Cl)C1C(=O)OCC1=CC(OC2=CC=CC=C2)=CC=C1	3-(2,2-Dichloroethenyl)-2,2-dimethylcyclopropanecarboxylic acid, (3-Phenoxyphenyl)methyl ester	7.56264
46	C1=C(C(=O)NC(=C1Cl)Cl)Cl	3,5,6-Trichloro-2(1H)-pyridinone	5.00886
47	C1C=CCC2C1C(=O)N(C2=O)SC(Cl)(Cl)Cl	3a,4,7,7a-Tetrahydro-2-[(trichloromethyl)thio]-1H-isoindole-1,3-(2H)-dione	6.41889
48	CC1=C(C=C(C(=C1C(=O)NC2=C(C=C(C=C2)[N+](=O)[O-])Cl)O)C(C)(C)C)Cl	3-Chloro-N-(2-chloro-4-nitrophenyl)-5-(1,1-dimethylethyl)-6-hydroxy-2-methylbenzamide	7.54124
49	CN1C(=NC(=O)N(C1=O)C2CCCCC2)N(C)C	3-Cyclohexyl-6-(dimethylamino)-1-methyl-1,3,5-triazine-2,4-(1H,3H)dione	2.5465
50	CCC(C)C1=CC=C(C=C1)O	4-(1-Methylpropyl)phenol	5.30755
51	CC1=C(N(C)C)C(C)=CC(OC(NC)=O)=C1	4-(Dimethylamino)-3,5-dimethylphenol, Methylcarbamate(ester)	4.08058
52	CC1=C(C=CC(=C1)OC(=O)NC)N(C)C	4-(Dimethylamino)-3-methylphenol, Methylcarbamate (ester)	4.54521
53	NC1=C(Cl)C(=NC(Cl)=C1Cl)C(O)=O	4-Amino-3,5,6-trichloro-2-pyridinecarboxylic acid	4.13981
54	CCOC(=O)C1=CC=C(C=C1)N	4-Aminobenzoic acid ethyl ester	3.57395
55	CC(C)C(C1=CC=C(C=C1)Cl)C(=O)OC(C#N)C2=CC(=CC=C2)OC3=CC=CC=C3	4-Chloro-alpha-(1-methylethyl)benzeneacetic acid cyano(3-phenoxyphenyl)methyl ester	8.544
56	CCCCCCCCCCCCC1=CC=C(C=C1)O	4-Dodecylphenol	6.27297
57	CCOP(=S)(OCC)ON=C(C#N)C1=CC=CC=C1	4-Ethoxy-7-phenyl-3,5-dioxa-6-aza-4-phosphaoct-6-ene-8-nitrile 4-sulfide	5.5703
58	CCCCCCC1=CC=C(C=C1)O	4-Hexylphenol	5.9724
59	C1=CC(=C(C=C1O)C(F)(F)F)[N+](=O)[O-]	4-Nitro-3-(trifluoromethyl)phenol	4.40644
60	CCCCCCCCCC1=CC=C(C=C1)O	4-Nonylphenol	6.13907
61	C1=CC(=NC(=C1)C=CC2=CC=C(O2)[N+](=O)[O-])CO	6-(2-(5-Nitro-2-furanyl)ethenyl)-2-pyridinemethanol	4.9208
62	CCNC1=NC(=NC(=N1)Cl)NCC	6-Chloro-N,N'-diethyl-1,3,5-triazine-2,4-diamine	2.53361
63	CCNC1=NC(=NC(=N1)Cl)NC(C)C	6-Chloro-N-ethyl-N'-(1-methylethyl)-1,3,5-triazine-2,4-diamine	3.82879
64	CC(C)C1=CC2=CC[C@@H]3[C@@]([C@H]2CC1)(CCC[C@@]3(C)C(=O)O)C	Abietic acid	5.86794
65	CC1=CCC(CC1)C(C)(C)O	alpha-Terpineol	4.37373
66	N	Ammonia	4.57826
67	CCCCCC[C@@H]1[C@H]([C@@H](OC(=O)[C@H]([C@H](OC1=O)C)NC(=O)C2=C(C(=CC=C2)NC=O)O)C)OC(=O)CC(C)C	Antimycin A	9.73122
68	C1=CC(=CC(=C1)Cl)C2=CC(=CC(=C2)Cl)Cl	Aroclor 1016	6.22192
69	C1C2C(C(C1Cl)Cl)C3(C(=C(C2(C3(Cl)Cl)Cl)Cl)Cl)Cl	Chlordane (Technical Grade)	6.81291
70	CCCCCCCCCC(=O)NO	Decanohydroxamic acid	5.54831
71	C=O	Formaldehyde	2.23951
72	CCSC(=O)N1CCCCCC1	Hexahydro-1H-azepine-1-carbothioic acid, S-Ethyl ester	4.3163
73	CC1=CC=CC=C1	Methylbenzene	4.08046
74	CN(C)C(=O)NC1=CC(=C(C=C1)Cl)Cl	N'-(3,4-Dichlorophenyl)-N,N-dimethylurea	4.17444
75	CC1=C(C=CC(=C1)Cl)N=CN(C)C	N'-(4-Chloro-2-methylphenyl)-N,N-dimethylmethanimidamide	3.96137
76	CN(C)C(=O)NC1=CC=C(C=C1)Cl	N'-(4-chlorophenyl)-N,N-dimethylurea	3.24698
77	C(C(=O)O)NCP(=O)(O)O	N-(Phosphonomethyl)glycine	3.22177
78	C/C(=N\OC(=O)N(SN(C(=O)O/N=C(/SC)\C)C)C)/SC	N,N'-[Thiobis[(methylimino)carbonyloxy]]bisethanimidothioic acid dimethyl ester	5.03114
79	CCN(CC)C(=O)SCC1=CC=C(C=C1)Cl	N,N-Diethylcarbamothioic acid S-[(4-chlorophenyl)methyl] ester	5.70801
80	C1=CC(=C(C(=C1)F)C(=O)NC(=O)NC2=CC=C(C=C2)Cl)F	N-[[(4-Chlorophenyl)amino]carbonyl]-2,6-difluorobenzamide	3.79337
81	CC(=NOC(=O)NC)SC	N-[[(Methylamino)carbonyl]oxy]ethanimidothioic acid methyl ester	5.14988
82	CN(C)C1=CC=C(C=C1)N=NS(O)(=O)=O	N-[[4-(Dimethylamino)phenyl]imino]sulfamic acid	3.36039
83	CN(C)C1=CC=C(C=C1)C(C1=CC=CC=C1)=C1C=CC(C=C1)=[N+](C)C	N-[4-[[4-(Dimethylamino)phenyl]phenylmethylene]-2,5-cyclohexadien-1-ylidene]-N-methylmethanaminium	5.47666
84	CCN(CC)C1=C(C=C(C(=C1[N+](=O)[O-])N)C(F)(F)F)[N+](=O)[O-]	N1,N1-Diethyl-2,6-dinitro-4-(trifluoromethyl)-1,3-benzenediamine	5.30912
85	O=C(NP(=O)(OC)SC)C	N-Acetylphosphoramidothioic acid O,S-dimethyl ester	3.56393
86	C1=CC=C2C=CC=CC2=C1	Naphthalene	4.67659
87	CCCCNC(=O)OCC#CI	N-Butylcarbamic acid, 3-Iodo-2-propyn-1-yl ester	5.64485
88	CCCCCCCCCC[N+](C)(C)CCCCCCCCCC	N-Decyl-N,N-dimethyl-1-decanaminium	5.65084
89	CCCCCCCC(NO)=O	N-Hydroxy octanamide	4.07826
90	CCCCCCC(=O)NO	N-Hydroxyheptanamide	3.22756
91	CCCCCCCCC(=O)NO	N-Hydroxynonanamide	4.93992
92	CCCCCCCCCCC(=O)NO	N-Hydroxyundecanamide	7.5258
93	COP(=S)(OC)OC1=CC=C(C=C1)SC2=CC=C(C=C2)OP(=S)(OC)OC	O,O'-(Thiodi-4,1-phenylene) O,O,O',O'-tetramethyl ester phosphorothioic acid	4.93252
94	CCOP(=S)(OCC)OC1=NC(=NC(=C1)C)C(C)C	O,O-Diethyl O-[6-methyl-2-(1-methylethyl)-4-pyrimidinyl] ester phosphorothioic acid	3.02517
95	COP(=S)(OC)OC1=CC=C(C=C1)[N+](=O)[O-]	O,O-Dimethyl O-(4-nitrophenyl) ester phosphorothioic acid	4.47017
96	CC1=C(C=CC(=C1)OP(=S)(OC)OC)SC	O,O-Dimethyl O-[3-methyl-4-(methylthio)phenyl]ester phosphorothioic acid	5.28025
97	COP(=S)(OC)SCN1C(=O)C2=CC=CC=C2N=N1	O,O-Dimethyl S-[(4-oxo-1,2,3-benzotriazin-3(4H)-yl)methyl] ester, Phosphorodithioic acid	7.52222
98	S=P(OC)(SCC(NC)=O)OC	O,O-Dimethyl S-[2-(methylamino)-2-oxoethyl]phosphorodithioic acid	6.24644
99	COP(=O)(C(C(Cl)(Cl)Cl)O)OC	P-(2,2,2-Trichloro-1-hydroxyethyl)phosphonic acid dimethyl ester	4.80046
100	O=P(OC)(OC)OC(Br)C(Cl)(Br)Cl	Phosphoric acid 1,2-dibromo-2,2-dichloroethyl dimethyl ester	6.36319
101	CC1=C(C=CC(=C1)OP(=S)(OC)OC)[N+](=O)[O-]	Phosphorothioic acid O,O-dimethyl O-(3-methyl-4-nitrophenyl)ester	5.07864
102	C[C@]1(CC[C@H]2C(=C1)CC[C@@H]3[C@@]2(CCC[C@@]3(C)C(=O)O)C)C=C	Pimaric acid	5.97558
103	COP(=S)(OC)SCN1C(=O)C2=CC=CC=C2C1=O	S-[(1,3-Dihydro-1,3-dioxo-2H-isoindol-2-yl)methyl]O,O-dimethyl ester, Phosphorodithioic acid	6.13047
104	CC1=C(C=CC(=C1)OP(=O)(OC)SC)[N+](=O)[O-]	S-Methyl fenitrothion	5.46976
105	C=C1C(C2(C(C(C1(C2(Cl)Cl)Cl)Cl)Cl)Cl)(CCl)CCl	Toxaphene	7.81038
106	CCC(C)N1C(=O)C(=C(NC1=O)C)Br	Ureabor	2.85142

## Sheet: QSAR model
			QSAR model Training set
No.	H-053	NsssCH	B02[N-N]	B02[S-S]	B03[N-O]	LOGP99	pLC50
1	0	6	0	0	0	3.6444	6.51914
2	0	6	0	0	0	4.4814	7.8846
3	0	2	0	0	0	5.6862	8.82136
4	0	2	0	0	0	4.9049	5.3286
5	0	4	0	0	0	5.2702	7.19018
7	0	3	0	0	1	6.67998	7.40046
8	0	0	0	0	0	3.7805	5.32103
9	0	3	0	0	0	3.7033	6.82529
10	0	1	0	0	0	6.4955	7.49599
12	0	0	0	0	0	6.1879	6.51123
13	1	3	0	0	0	5.2415	6.98401
14	0	0	1	0	0	-1.095	2.55363
15	0	0	0	0	0	4.6019	4.75722
16	0	0	0	0	0	2.4669	3.32554
17	0	0	0	0	0	2.558	4.97454
18	0	1	0	0	0	2.192	4.27149
20	0	1	0	0	0	3.4987	5.50116
21	0	2	0	0	0	5.1625	5.47342
22	0	1	0	0	0	4.1206	6.14425
23	0	0	0	0	0	3.7321	5.45925
24	0	1	0	0	0	4.1206	5.50467
25	3	0	0	0	0	1.2648	2.62377
26	3	0	0	0	0	4.7626	5.17308
28	0	3	0	0	0	4.002	7.26107
29	0	0	0	0	0	4.6592	6.41667
31	0	0	0	0	0	2.1183	5.62067
33	0	0	0	0	0	2.5052	4.50229
34	0	1	0	0	0	4.3906	4.44583
35	0	1	0	1	0	2.1218	6.53841
37	0	0	0	0	1	5.6661	6.19454
38	0	0	0	0	0	1.0554	3.66193
39	4	9	0	0	0	-0.2031	4.22308
41	0	0	0	0	0	2.1293	3.3879
43	0	0	0	0	0	0.3713	5.84564
44	0	3	0	0	1	6.17798	8.3184
45	0	2	0	0	0	6.1133	7.56264
46	0	0	0	0	0	1.8856	5.00886
47	0	2	0	0	0	2.9135	6.41889
49	0	1	1	0	0	1.7241	2.5465
53	0	0	0	0	1	2.3222	4.13981
54	0	0	0	0	0	1.4455	3.57395
55	0	3	0	0	1	6.67998	8.544
58	0	0	0	0	0	3.515	5.9724
60	0	0	0	0	0	4.6853	6.13907
61	0	0	0	0	1	2.7687	4.9208
64	0	3	0	0	0	5.2062	5.86794
65	0	1	0	0	0	2.5037	4.37373
66	0	0	0	0	0	0.162	4.57826
67	0	6	0	0	1	3.4804	9.73122
68	0	0	0	0	0	5.3138	6.22192
69	1	4	0	0	0	5.6828	6.81291
70	0	0	0	0	0	2.6325	5.54831
71	0	0	0	0	0	-0.1849	2.23951
72	0	0	0	0	0	2.7355	4.3163
73	0	0	0	0	0	1.99502	4.08046
74	0	0	1	0	0	3.0869	4.17444
75	0	0	1	0	0	2.86982	3.96137
77	0	0	0	0	1	-1.2042	3.22177
78	0	0	1	0	1	3.0792	5.03114
80	0	0	1	0	0	3.5801	3.79337
81	0	0	0	0	1	1.0388	5.14988
82	0	0	0	0	1	1.6391	3.36039
84	0	0	0	0	0	3.9966	5.30912
86	0	0	0	0	0	2.8398	4.67659
87	0	0	0	0	0	1.9086	5.64485
88	0	0	0	0	0	7.3442	5.65084
89	0	0	0	0	0	1.8523	4.07826
90	0	0	0	0	0	1.4622	3.22756
92	0	0	0	0	0	3.0226	7.5258
93	0	0	0	0	0	5.63	4.93252
94	0	1	1	0	0	3.58472	3.02517
95	0	0	0	0	0	3.0141	4.47017
96	0	0	0	0	0	3.61302	5.28025
97	0	0	1	1	1	3.3491	7.52222
98	0	0	0	1	0	0.9829	6.24644
99	0	1	0	0	0	2.1609	4.80046
100	0	1	0	0	0	3.6512	6.36319
103	0	0	0	1	0	2.4906	6.13047
104	0	0	0	0	0	3.92272	5.46976
105	0	2	0	0	0	5.3777	7.81038
			QSAR model Test set
No.	H-053	NsssCH	B02[N-N]	B02[S-S]	B03[N-O]	LOGP99	pLC50
6	0	0	0	1	0	3.56018	7.40414
11	0	1	0	0	0	5.2059	6.9877
19	0	1	0	0	1	3.7685	6.1556
27	0	2	0	0	0	5.152	8.26203
30	0	0	0	0	0	3.0504	4.79087
32	0	2	0	0	1	3.0423	6.60149
36	0	0	0	0	0	3.2585	6.42875
40	0	1	0	0	1	3.16412	4.22827
42	0	0	0	0	0	4.6853	5.38895
48	0	0	0	0	0	5.98862	7.54124
50	0	1	0	0	0	2.9057	5.30755
51	0	0	0	0	0	2.08764	4.08058
52	0	0	0	0	0	1.77922	4.54521
56	0	0	0	0	0	5.8556	6.27297
57	0	0	0	0	1	3.22838	5.5703
59	0	0	0	0	0	2.8424	4.40644
62	0	0	1	0	0	1.3886	2.53361
63	0	1	1	0	0	1.7771	3.82879
76	0	0	1	0	0	2.4335	3.24698
79	0	0	0	0	0	4.035	5.70801
83	0	0	0	0	0	4.3936	5.47666
85	0	0	0	0	0	1.24	3.56393
91	0	0	0	0	0	2.2424	4.93992
101	0	0	0	0	0	3.32252	5.07864
102	0	2	0	0	0	5.2062	5.97558
106	0	1	1	0	0	1.9631	2.85142

## Sheet: RASAR model
			RASAR model Training set
No.	NsssCH	B02[S-S]	B03[N-O]	LOGP99	SD similarity(GK)	sm2(GK)[Banerjee-Roy similarity coefficient 2]	pLC50
1	6	0	0	3.6444	0.161951	0.241763	6.51914
2	6	0	0	4.4814	0.157372	0.228799	7.8846
3	2	0	0	5.6862	0.0524979	-0.0044645	8.82136
4	2	0	0	4.9049	0.0275892	0.00426148	5.3286
5	4	0	0	5.2702	0.0505039	0.0142319	7.19018
7	3	0	1	6.67998	0.265545	0.372989	7.40046
8	0	0	0	3.7805	0.0126525	-0.00151493	5.32103
9	3	0	0	3.7033	0.0488711	-0.0209454	6.82529
10	1	0	0	6.4955	0.0338975	0.017337	7.49599
12	0	0	0	6.1879	0.0535019	-0.002645	6.51123
13	3	0	0	5.2415	0.0770483	0.0335349	6.98401
14	0	0	0	-1.095	0.181284	-0.430169	2.55363
15	0	0	0	4.6019	0.0145891	0.0183429	4.75722
16	0	0	0	2.4669	0.00409861	-0.00109757	3.32554
17	0	0	0	2.558	0.00408171	-0.000716121	4.97454
18	1	0	0	2.192	0.0172555	-0.00960025	4.27149
20	1	0	0	3.4987	0.0156614	0.0109895	5.50116
21	2	0	0	5.1625	0.036681	-0.0227457	5.47342
22	1	0	0	4.1206	0.0205411	0.0157141	6.14425
23	0	0	0	3.7321	0.0129983	-8.9444e-05	5.45925
24	1	0	0	4.1206	0.0205411	0.0157141	5.50467
25	0	0	0	1.2648	0.177776	-0.462616	2.62377
26	0	0	0	4.7626	0.178059	-0.676728	5.17308
28	3	0	0	4.002	0.0464803	-0.0299485	7.26107
29	0	0	0	4.6592	0.0149939	0.0103268	6.41667
31	0	0	0	2.1183	0.0043934	-0.00113057	5.62067
33	0	0	0	2.5052	0.00391902	-0.000947898	4.50229
34	1	0	0	4.3906	0.0181808	0.0195166	4.44583
35	1	1	0	2.1218	0.36305	1.40725	6.53841
37	0	0	1	5.6661	0.145011	-0.00857255	6.19454
38	0	0	0	1.0554	0.0123151	-0.00497712	3.66193
39	9	0	0	-0.2031	0.00728431	-2.39264	4.22308
41	0	0	0	2.1293	0.00416088	0.00133485	3.3879
43	0	0	0	0.3713	0.0370164	-0.0515428	5.84564
44	3	0	1	6.17798	0.253849	0.279888	8.3184
45	2	0	0	6.1133	0.0633674	0.0501485	7.56264
46	0	0	0	1.8856	0.00617808	0.00638353	5.00886
47	2	0	0	2.9135	0.0213972	-0.00303016	6.41889
49	1	0	0	1.7241	0.313589	-1	2.5465
53	0	0	1	2.3222	0.269896	-0.30679	4.13981
54	0	0	0	1.4455	0.013596	0.00346119	3.57395
55	3	0	1	6.67998	0.265545	0.372989	8.544
58	0	0	0	3.515	0.009099	-0.00134764	5.9724
60	0	0	0	4.6853	0.0153307	0.0104764	6.13907
61	0	0	1	2.7687	0.255753	-0.325015	4.9208
64	3	0	0	5.2062	0.055635	0.0413178	5.86794
65	1	0	0	2.5037	0.015914	-0.005812	4.37373
66	0	0	0	0.162	0.0468897	-0.0131067	4.57826
67	6	0	1	3.4804	0.112515	0.40097	9.73122
68	0	0	0	5.3138	0.0318376	0.00470684	6.22192
69	4	0	0	5.6828	0.103467	0.100323	6.81291
70	0	0	0	2.6325	0.00499753	-0.00346567	5.54831
71	0	0	0	-0.1849	0.0617559	-0.0145601	2.23951
72	0	0	0	2.7355	0.0069798	0.000279533	4.3163
73	0	0	0	1.99502	0.00510219	0.00613705	4.08046
74	0	0	0	3.0869	0.341834	-0.621627	4.17444
75	0	0	0	2.86982	0.340962	-0.624952	3.96137
77	0	0	1	-1.2042	0.20216	-0.29858	3.22177
78	0	0	1	3.0792	0.0741212	-1	5.03114
80	0	0	0	3.5801	0.337777	-0.685956	3.79337
81	0	0	1	1.0388	0.274865	-0.383046	5.14988
82	0	0	1	1.6391	0.276451	-0.297731	3.36039
84	0	0	0	3.9966	0.0125333	0.00070436	5.30912
86	0	0	0	2.8398	0.00765087	-0.00425638	4.67659
87	0	0	0	1.9086	0.00583705	0.0047249	5.64485
88	0	0	0	7.3442	0.0793612	-0.00576093	5.65084
89	0	0	0	1.8523	0.00674784	0.00647838	4.07826
90	0	0	0	1.4622	0.0131851	0.00358381	3.22756
92	0	0	0	3.0226	0.00557896	-0.00436354	7.5258
93	0	0	0	5.63	0.0380333	0.0259595	4.93252
94	1	0	0	3.58472	0.332668	-0.906913	3.02517
95	0	0	0	3.0141	0.00572308	-0.00080667	4.47017
96	0	0	0	3.61302	0.0122451	0.00348045	5.28025
97	0	1	1	3.3491	0.030376	1.10355	7.52222
98	0	1	0	0.9829	0.355868	1.74621	6.24644
99	1	0	0	2.1609	0.0170515	-0.00920038	4.80046
100	1	0	0	3.6512	0.0174411	0.0132088	6.36319
103	0	1	0	2.4906	0.363165	1.75439	6.13047
104	0	0	0	3.92272	0.0117764	-0.00532794	5.46976
105	2	0	0	5.3777	0.0417696	-0.0150141	7.81038
			RASAR model Test set
No.	NsssCH	B02[S-S]	B03[N-O]	LOGP99	SD similarity(GK)	sm2(GK)[Banerjee-Roy similarity coefficient 2]	pLC50
6	0	1	0	3.56018	0.388992	1.09494	7.40414
11	1	0	0	5.2059	0.00709976	-0.00575783	6.9877
19	1	0	1	3.7685	0.191716	-0.172658	6.1556
27	2	0	0	5.152	0.0343119	-0.00968984	8.26203
30	0	0	0	3.0504	0.00471199	0.00222966	4.79087
32	2	0	1	3.0423	0.135464	-0.183284	6.60149
36	0	0	0	3.2585	0.00497455	-0.00197303	6.42875
40	1	0	1	3.16412	0.205697	-0.357293	4.22827
42	0	0	0	4.6853	0.0151043	0.0106048	5.38895
48	0	0	0	5.98862	0.0453168	0.0433479	7.54124
50	1	0	0	2.9057	0.0139437	-0.000694213	5.30755
51	0	0	0	2.08764	0.00380409	-0.000637507	4.08058
52	0	0	0	1.77922	0.00679783	0.00393903	4.54521
56	0	0	0	5.8556	0.0412112	0.0328361	6.27297
57	0	0	1	3.22838	0.245848	-0.478032	5.5703
59	0	0	0	2.8424	0.00667281	-0.00181165	4.40644
62	0	0	0	1.3886	0.311996	-1	2.53361
63	1	0	0	1.7771	0.321273	-1	3.82879
76	0	0	0	2.4335	0.337333	-1	3.24698
79	0	0	0	4.035	0.0108849	-0.00823827	5.70801
83	0	0	0	4.3936	0.0106742	-0.00394803	5.47666
85	0	0	0	1.24	0.0109009	-0.012128	3.56393
91	0	0	0	2.2424	0.00187079	-0.000408078	4.93992
101	0	0	0	3.32252	0.00505779	0.00266757	5.07864
102	2	0	0	5.2062	0.0363614	-0.00833846	5.97558
106	1	0	0	1.9631	0.325361	-1	2.85142

## Sheet: ARKA model
		ARKA model Training set
No.	ARKA_1	ARKA_2	pLC50
1	0.845762	-0.305427	6.51914
2	1.06984	-0.305427	7.8846
3	0.74291	-0.305427	8.82136
4	0.533743	-0.305427	5.3286
5	0.956278	-0.305427	7.19018
7	1.17133	-0.305427	7.40046
8	-0.0920174	-0.305427	5.32103
9	0.374423	-0.305427	6.82529
10	0.797204	-0.305427	7.49599
12	0.552485	-0.305427	6.51123
13	0.786226	0.0745354	6.98401
14	-1.39727	2.1789	2.55363
15	0.127886	-0.305427	4.75722
16	-0.443691	-0.305427	3.32554
17	-0.419302	-0.305427	4.97454
18	-0.354917	-0.305427	4.27149
20	-0.0050908	-0.305427	5.50116
21	0.602707	-0.305427	5.47342
22	0.161403	-0.305427	6.14425
23	-0.104975	-0.305427	5.45925
24	0.161403	-0.305427	5.50467
25	-0.765514	0.83446	2.62377
26	0.170908	0.83446	5.17308
28	0.45439	-0.305427	7.26107
29	0.143226	-0.305427	6.41667
31	-0.537017	-0.305427	5.62067
33	-0.433437	-0.305427	4.50229
34	0.233686	-0.305427	4.44583
35	0.636153	-0.305427	6.53841
37	0.41279	-0.305427	6.19454
38	-0.821574	-0.305427	3.66193
39	0.302828	1.21442	4.22308
41	-0.534072	-0.305427	3.3879
43	-1.00472	-0.305427	5.84564
44	1.03694	-0.305427	8.3184
45	0.857252	-0.305427	7.56264
46	-0.599315	-0.305427	5.00886
47	0.000610406	-0.305427	6.41889
49	-0.480182	2.1789	2.5465
53	-0.48243	-0.305427	4.13981
54	-0.717137	-0.305427	3.57395
55	1.17133	-0.305427	8.544
58	-0.163096	-0.305427	5.9724
60	0.150213	-0.305427	6.13907
61	-0.362894	-0.305427	4.9208
64	0.776775	-0.305427	5.86794
65	-0.271469	-0.305427	4.37373
66	-1.06075	-0.305427	4.57826
67	0.801857	-0.305427	9.73122
68	0.318473	-0.305427	6.22192
69	1.06674	0.0745354	6.81291
70	-0.399357	-0.305427	5.54831
71	-1.15362	-0.305427	2.23951
72	-0.371782	-0.305427	4.3163
73	-0.570021	-0.305427	4.08046
74	-0.277706	2.1789	4.17444
75	-0.335822	2.1789	3.96137
77	-1.42651	-0.305427	3.22177
78	-0.279768	2.1789	5.03114
80	-0.145668	2.1789	3.79337
81	-0.826018	-0.305427	5.14988
82	-0.665307	-0.305427	3.36039
84	-0.0341637	-0.305427	5.30912
86	-0.343859	-0.305427	4.67659
87	-0.593157	-0.305427	5.64485
88	0.862047	-0.305427	5.65084
89	-0.60823	-0.305427	4.07826
90	-0.712666	-0.305427	3.22756
92	-0.29492	-0.305427	7.5258
93	0.403126	-0.305427	4.93252
94	0.0179383	2.1789	3.02517
95	-0.297196	-0.305427	4.47017
96	-0.136855	-0.305427	5.28025
97	0.802353	2.1789	7.52222
98	0.16888	-0.305427	6.24644
99	-0.363243	-0.305427	4.80046
100	0.0357361	-0.305427	6.36319
103	0.572517	-0.305427	6.13047
104	-0.0539427	-0.305427	5.46976
105	0.660319	-0.305427	7.81038
		ARKA model Test set
No.	ARKA_1	ARKA_2	pLC50
6	0.858862	-0.305427	7.40414
11	0.451956	-0.305427	6.9877
19	0.0671393	-0.305427	6.1556
27	0.599896	-0.305427	8.26203
30	-0.287478	-0.305427	4.79087
32	0.0350924	-0.305427	6.60149
36	-0.231766	-0.305427	6.42875
40	-0.0946636	-0.305427	4.22827
42	0.150213	-0.305427	5.38895
48	0.499134	-0.305427	7.54124
50	-0.163847	-0.305427	5.30755
51	-0.545225	-0.305427	4.08058
52	-0.627795	-0.305427	4.54521
56	0.463523	-0.305427	6.27297
57	-0.239829	-0.305427	5.5703
59	-0.343163	-0.305427	4.40644
62	-0.73237	2.1789	2.53361
63	-0.465993	2.1789	3.82879
76	-0.452633	2.1789	3.24698
79	-0.0238834	-0.305427	5.70801
83	0.0721201	-0.305427	5.47666
85	-0.772153	-0.305427	3.56393
91	-0.503793	-0.305427	4.93992
101	-0.214627	-0.305427	5.07864
102	0.614406	-0.305427	5.97558
106	-0.416197	2.1789	2.85142

## Sheet: Hybrid model
			Hybrid model Training set
No.	B03[N-O]	gm*Avg.Sim	Pos.Avg.Sim	sm2(GK)[Banerjee-Roy similarity coefficient 2]	ARKA_1	pLC50
1	0	0.499534	0.639513	0.241763	0.845762	6.51914
2	0	0.518171	0.662533	0.228799	1.06984	7.8846
3	0	0.562186	0.93614	-0.0044645	0.74291	8.82136
4	0	0.763305	0.954537	0.00426148	0.533743	5.3286
5	0	0.684063	0.856296	0.0142319	0.956278	7.19018
7	1	0.316618	0.567062	0.372989	1.17133	7.40046
8	0	0.197408	0.986443	-0.00151493	-0.0920174	5.32103
9	0	0.714874	0.891721	-0.0209454	0.374423	6.82529
10	0	0.550294	0.920337	0.017337	0.797204	7.49599
12	0	-0.366521	0.915574	-0.002645	0.552485	6.51123
13	0	0.590657	0.740797	0.0335349	0.786226	6.98401
14	0	-0.30621	0.234575	-0.430169	-1.39727	2.55363
15	0	0	0.987477	0.0183429	0.127886	4.75722
16	0	-0.398089	0.994457	-0.00109757	-0.443691	3.32554
17	0	-0.398189	0.994974	-0.000716121	-0.419302	4.97454
18	0	-0.579364	0.95819	-0.00960025	-0.354917	4.27149
20	0	0.193881	0.973667	0.0109895	-0.0050908	5.50116
21	0	0.570606	0.946684	-0.0227457	0.602707	5.47342
22	0	0	0.978143	0.0157141	0.161403	6.14425
23	0	-0.197405	0.98697	-8.9444e-05	-0.104975	5.45925
24	0	0	0.978143	0.0157141	0.161403	5.50467
25	0	-0.0543148	0.091815	-0.462616	-0.765514	2.62377
26	0	-0.0305599	0.111438	-0.676728	0.170908	5.17308
28	0	0.72569	0.904395	-0.0299485	0.45439	7.26107
29	0	0.195488	0.983497	0.0103268	0.143226	6.41667
31	0	-0.597179	0.994398	-0.00113057	-0.537017	5.62067
33	0	-0.398163	0.994747	-0.000947898	-0.433437	4.50229
34	0	0.387003	0.973171	0.0195166	0.233686	4.44583
35	0	0	0.420085	1.40725	0.636153	6.53841
37	1	0	0.553651	-0.00857255	0.41279	6.19454
38	0	-0.390222	0.972157	-0.00497712	-0.821574	3.66193
39	0	-0.00366431	0.00318472	-2.39264	0.302828	4.22308
41	0	0.398164	0.996341	0.00133485	-0.534072	3.3879
43	0	-0.566977	0.905997	-0.0515428	-1.00472	5.84564
44	1	0.329824	0.580478	0.279888	1.03694	8.3184
45	0	0.366237	0.929368	0.0501485	0.857252	7.56264
46	0	0.596357	0.999003	0.00638353	-0.599315	5.00886
47	0	-0.185751	0.927627	-0.00303016	0.000610406	6.41889
49	0	-0.559341	0	-1	-0.480182	2.5465
53	1	-0.245459	0.481864	-0.30679	-0.48243	4.13981
54	0	-0.59111	0.987912	0.00346119	-0.717137	3.57395
55	1	0.316618	0.567062	0.372989	1.17133	8.544
58	0	-0.19793	0.988852	-0.00134764	-0.163096	5.9724
60	0	0.195375	0.983015	0.0104764	0.150213	6.13907
61	1	-0.122875	0.494567	-0.325015	-0.362894	4.9208
64	0	0.553626	0.930335	0.0413178	0.776775	5.86794
65	0	-0.579784	0.961814	-0.005812	-0.271469	4.37373
66	0	0.371775	0.920909	-0.0131067	-1.06075	4.57826
67	1	0.279369	0.363213	0.40097	0.801857	9.73122
68	0	0	0.957453	0.00470684	0.318473	6.22192
69	0	0.546665	0.690187	0.100323	1.06674	6.81291
70	0	-0.597114	0.992431	-0.00346567	-0.399357	5.54831
71	0	-0.358993	0.888335	-0.0145601	-1.15362	2.23951
72	0	0.39763	0.994269	0.000279533	-0.371782	4.3163
73	0	0.596822	0.999587	0.00613705	-0.570021	4.08046
74	0	-0.460677	0.253681	-0.621627	-0.277706	4.17444
75	0	-0.463502	0.253503	-0.624952	-0.335822	3.96137
77	1	-0.379504	0.346903	-0.29858	-1.42651	3.22177
78	1	-0.299285	0	-1	-0.279768	5.03114
80	0	-0.337198	0.253593	-0.685956	-0.145668	3.79337
81	1	-0.359656	0.41574	-0.383046	-0.826018	5.14988
82	1	-0.36708	0.466078	-0.297731	-0.665307	3.36039
84	0	0.197336	0.986958	0.00070436	-0.0341637	5.30912
86	0	-0.198602	0.990475	-0.00425638	-0.343859	4.67659
87	0	-0.795335	0.998397	0.0047249	-0.593157	5.64485
88	0	0.495224	0.824422	-0.00576093	0.862047	5.65084
89	0	-0.596102	0.998653	0.00647838	-0.60823	4.07826
90	0	-0.591455	0.988585	0.00358381	-0.712666	3.22756
92	0	-0.396873	0.989151	-0.00436354	-0.29492	7.5258
93	0	0.37709	0.950066	0.0259595	0.403126	4.93252
94	0	-0.110724	0.252369	-0.906913	0.0179383	3.02517
95	0	0.198444	0.991737	-0.00080667	-0.297196	4.47017
96	0	0	0.989705	0.00348045	-0.136855	5.28025
97	1	0.0195498	0.0866293	1.10355	0.802353	7.52222
98	0	0.0485331	0.496912	1.74621	0.16888	6.24644
99	0	-0.579391	0.958544	-0.00920038	-0.363243	4.80046
100	0	0.194265	0.976458	0.0132088	0.0357361	6.36319
103	0	0.0497766	0.510865	1.75439	0.572517	6.13047
104	0	0	0.984581	-0.00532794	-0.0539427	5.46976
105	0	0.568584	0.944795	-0.0150141	0.660319	7.81038
			Hybrid model Test set
No.	B03[N-O]	gm*Avg.Sim	Pos.Avg.Sim	sm2(GK)[Banerjee-Roy similarity coefficient 2]	ARKA_1	pLC50
6	0	0.127005	0.421809	1.09494	0.858862	7.40414
11	0	-0.383251	0.956473	-0.00575783	0.451956	6.9877
19	1	0	0.630519	-0.172658	0.0671393	6.1556
27	0	0.576742	0.959374	-0.00968984	0.599896	8.26203
30	0	0.397483	0.995258	0.00222966	-0.287478	4.79087
32	1	0	0.605721	-0.183284	0.0350924	6.60149
36	0	0	0.991451	-0.00197303	-0.231766	6.42875
40	1	0	0.566301	-0.357293	-0.0946636	4.22827
42	0	0	0.986412	0.0106048	0.150213	5.38895
48	0	0.188249	0.957567	0.0433479	0.499134	7.54124
50	0	-0.194385	0.971518	-0.000694213	-0.163847	5.30755
51	0	0.398581	0.996008	-0.000637507	-0.545225	4.08058
52	0	-0.596681	0.997601	0.00393903	-0.627795	4.54521
56	0	-0.189296	0.958912	0.0328361	0.463523	6.27297
57	1	0	0.516224	-0.478032	-0.239829	5.5703
59	0	-0.39795	0.993613	-0.00181165	-0.343163	4.40644
62	0	-0.632369	0	-1	-0.73237	2.53361
63	0	-0.636631	0	-1	-0.465993	3.82879
76	0	-0.65573	0	-1	-0.452633	3.24698
79	0	-0.197994	0.986707	-0.00823827	-0.0238834	5.70801
83	0	-0.197386	0.985372	-0.00394803	0.0721201	5.47666
85	0	-0.393865	0.976302	-0.012128	-0.772153	3.56393
91	0	-0.39876	0.996614	-0.000408078	-0.503793	4.93992
101	0	0.198493	0.994053	0.00266757	-0.214627	5.07864
102	0	0.576167	0.958677	-0.00833846	0.614406	5.97558
106	0	-0.641472	0	-1	-0.416197	2.85142

## Sheet: Stacking model
		Stacking model Training set
No.	QSARpred	RASARpred	ARKApred	Hybridpred	pLC50
1	7.34972	7.36361	7.16377	6.77593	6.51914
2	7.73593	7.70962	7.58684	7.21319	7.8846
3	6.85581	6.73967	6.96958	6.8134	8.82136
4	6.4953	6.48864	6.57467	6.42624	5.3286
5	7.38188	7.33487	7.37243	7.11477	7.19018
7	8.24428	8.29024	7.77846	8.40798	7.40046
8	5.25846	5.31028	5.39321	5.35302	5.32103
9	6.29987	6.27642	6.27387	6.05102	6.82529
10	6.87022	6.7778	7.07209	6.90715	7.49599
12	6.36928	6.20546	6.61005	6.53464	6.51123
13	6.56492	6.90421	6.87345	6.68271	6.98401
14	1.90089	2.36751	1.76557	1.92276	2.55363
15	5.63747	5.66929	5.8084	5.79436	4.75722
16	4.65234	4.78598	4.72924	4.76979	3.32554
17	4.69437	4.82438	4.77529	4.81609	4.97454
18	4.8845	4.99922	4.89685	4.90961	4.27149
20	5.48744	5.57027	5.55733	5.50631	5.50116
21	6.61416	6.54237	6.70487	6.5551	5.47342
22	5.7744	5.82179	5.87168	5.84507	6.14425
23	5.23613	5.29081	5.36875	5.37239	5.45925
24	5.7744	5.82179	5.87168	5.84507	5.50467
25	2.76356	3.32321	3.58788	2.89704	2.62377
26	4.37752	4.5415	5.35587	4.57383	5.17308
28	6.43769	6.39701	6.42485	6.20988	7.26107
29	5.66391	5.68321	5.83736	5.79403	6.41667
31	4.49149	4.64003	4.55304	4.61684	5.62067
33	4.67001	4.80256	4.7486	4.78934	4.50229
34	5.89898	5.94455	6.00815	5.93441	4.44583
35	6.98422	6.31294	6.76802	6.68288	6.53841
37	6.69942	6.64392	6.34631	6.84776	6.19454
38	4.00104	4.17264	4.01579	4.03622	3.66193
39	4.87264	4.35575	5.42703	3.96087	4.22308
41	4.49656	4.64794	4.5586	4.51888	3.3879
43	3.68539	3.77209	3.67001	3.61733	5.84564
44	8.01264	8.00833	7.52472	8.13141	8.3184
45	7.05288	6.94986	7.18546	7.06337	7.56264
46	4.38411	4.54684	4.43542	4.38104	5.00886
47	5.57643	5.66744	5.5681	5.49873	6.41889
49	3.56068	2.93759	3.49706	3.14905	2.5465
53	5.15648	4.59698	4.6561	4.99315	4.13981
54	4.18104	4.34111	4.21297	4.27445	3.57395
55	8.24428	8.29024	7.77846	8.40798	8.544
58	5.13595	5.20914	5.25902	5.26558	5.9724
60	5.67595	5.69337	5.85055	5.8066	6.13907
61	5.3625	4.79938	4.88179	5.20999	4.9208
64	6.99333	6.95369	7.03352	6.89038	5.86794
65	5.02833	5.13668	5.0544	5.07122	4.37373
66	3.58881	3.70195	3.56421	3.44559	4.57826
67	7.84496	8.49977	7.08088	7.4997	9.73122
68	5.96595	5.90585	6.16823	6.10979	6.22192
69	7.12756	7.46473	7.40306	7.18135	6.81291
70	4.72875	4.84997	4.81295	4.87056	5.54831
71	3.42874	3.51733	3.38887	3.31251	2.23951
72	4.77627	4.89187	4.86501	4.81906	4.3163
73	4.4346	4.59492	4.49073	4.43624	4.08046
74	3.8305	3.48001	3.87934	3.96962	4.17444
75	3.73033	3.3882	3.76962	3.85981	3.96137
77	3.52933	3.31348	2.87366	3.09341	3.22177
78	4.39785	4.65146	3.87545	4.52733	5.03114
80	4.05807	3.62457	4.12864	4.17532	3.79337
81	4.56429	3.96516	4.0074	4.25542	5.14988
82	4.84128	4.30559	4.31083	4.65051	3.36039
84	5.35817	5.40303	5.50244	5.46257	5.30912
86	4.8244	4.92853	4.91773	4.92883	4.67659
87	4.39473	4.55546	4.44705	4.54039	5.64485
88	6.90282	6.61638	7.19452	6.91392	5.65084
89	4.36875	4.5316	4.41859	4.49193	4.07826
90	4.18875	4.34926	4.22141	4.28366	3.22756
92	4.90875	5.0099	5.01013	5.03989	7.5258
93	6.11185	6.045	6.32806	6.22794	4.93252
94	4.41921	3.76603	4.43753	4.36081	3.02517
95	4.90483	5.00993	5.00583	4.97628	4.47017
96	5.18118	5.24714	5.30856	5.29638	5.28025
97	6.6545	7.87866	5.91853	7.50999	7.52222
98	6.0997	5.86191	5.8858	6.03832	6.24644
99	4.87015	4.98724	4.88113	4.89465	4.80046
100	5.55781	5.63161	5.63442	5.58664	6.36319
103	6.79538	6.47982	6.64788	6.81122	6.13047
104	5.32408	5.36755	5.4651	5.4415	5.46976
105	6.71346	6.62735	6.81365	6.66399	7.81038
		Stacking model Test set
No.	QSARpred	RASARpred	ARKApred	Hybridpred	pLC50
6	7.28891	6.12702	7.1885	6.95379	7.40414
11	6.27518	6.28475	6.42025	6.39449	6.9877
19	6.18284	5.92198	5.69371	6.22094	6.1556
27	6.60932	6.55862	6.69957	6.56936	8.26203
30	4.92158	5.03103	5.02418	4.97842	4.79087
32	6.20677	6.125	5.6332	6.12806	6.60149
36	5.0176	5.11234	5.12937	5.11888	6.42875
40	5.90397	5.42935	5.38822	5.76628	4.22827
42	5.67595	5.6941	5.85055	5.83152	5.38895
48	6.27733	6.19471	6.50933	6.44347	7.54124
50	5.21382	5.31485	5.2576	5.24414	5.30755
51	4.47734	4.62934	4.53754	4.49679	4.08058
52	4.33503	4.49822	4.38165	4.45318	4.54521
56	6.21595	6.13832	6.44209	6.41454	6.27297
57	5.57461	4.84682	5.11414	5.38619	5.5703
59	4.8256	4.93486	4.91904	4.95616	4.40644
62	3.04687	2.43077	3.02092	2.6861	2.53361
63	3.58514	2.93973	3.52385	3.18383	3.82879
76	3.52901	2.80011	3.54908	3.21082	3.24698
79	5.37589	5.41338	5.52185	5.52006	5.70801
83	5.54135	5.568	5.70311	5.6995	5.47666
85	4.08622	4.24525	4.1091	4.13059	3.56393
91	4.54875	4.69905	4.61577	4.66044	4.93992
101	5.04714	5.14393	5.16172	5.13456	5.07864
102	6.63432	6.57737	6.72696	6.59628	5.97558
106	3.67096	3.00657	3.61787	3.2773	2.85142

## Sheet: External dataset screening
	Oncorhynchus gorbuscha							Oncorhynchus nerka							Oncorhynchus keta
No.	Chemical name	Yobs(Test)	YPred(Test)	AD status			No.	Chemical name	Yobs(Test)	YPred(Test)	AD status			No.	Chemical name	Yobs(Test)	YPred(Test)	AD status
1	2,3,5-Trichloro-6-methoxypyridine	5.24573	4.97981	In			1	2,3,5-Trichloro-6-methoxypyridine	4.49518	4.97981	In			1	2,3,5-Trichloro-6-methoxypyridine	4.7333	4.97981	In
2	2,4-D-Butotyl	5.63661	5.31004	In			2	2,4-D-Butotyl	5.45768	5.31004	In			2	2,4-D-Butotyl	5.60385	5.31004	In
3	3,5,6-Trichloro-2-pyridinol	4.86293	4.44894	In			3	3,5,6-Trichloro-2-pyridinol	4.89635	4.44894	In			3	3,5,6-Trichloro-2-pyridinol	5.03902	4.44894	In
4	Benzene	3.53899	4.35048	In			4	Benzene	4.0043	4.35048	In			4	Bromate	2.3942	3.1793	In
5	Dichlorprop, Butoxyethanol ester	5.64772	5.83211	In			5	Dehydroabietic acid	5.20456	6.54967	In			5	Dichlorprop, Butoxyethanol ester	5.48245	5.83211	In
6	Fluroxypyr-meptyl	4.5557	5.97086	In			6	Dichlorprop, Butoxyethanol ester	5.67874	5.83211	In			6	Fluroxypyr-meptyl	4.42196	5.97086	In
7	Glyphosate	3.40987	3.08536	In			7	Fluroxypyr-meptyl	4.46691	5.97086	In			7	Furanace	4.98054	5.00036	In
8	Hexazinone	2.63833	3.2397	In			8	Furanace	4.9807	5.00036	In			8	Glyphosate	3.55111	3.08536	In
9	Naphthalene	5.02879	4.89699	In			9	Hexazinone	2.64484	3.2397	In			9	Glyphosate-isopropylamine	3.81551	3.08536	In
10	p-Cresol	4.50732	4.35746	In			10	Triclopyr	4.52709	4.74569	In			10	Hexazinone	2.68148	3.2397	In
11	Phenol	4.40161	4.18886	In			11	Triclopyr-butotyl	5.59057	5.33399	In			11	Methoxychlor	6.85533	6.36267	In
12	Toluene	4.12642	4.5021	In										12	Triclopyr	4.52571	4.74569	In
13	Triclopyr	4.51193	4.74569	In										13	Triclopyr-butotyl	5.66627	5.33399	In
14	Triclopyr-butotyl	5.62198	5.33399	In
Q2F1 (or R2pred)	0.81689						Q2F1 (or R2pred)	0.60278						Q2F1 (or R2pred)	0.81515
MAE (100% Test data)	0.40966						MAE (100% Test data)	0.50163						MAE (100% Test data)	0.51022
RMSEp	0.526082						RMSEp	0.683523						RMSEp	0.626133

## Sheet: Screening of PPDB
					Screening of PPDB database using the global PLS-based stacking model
TestCompNo	Chemical name	Score(MAE-LOO)	Score(Proximity Train YObs Mean)	Score(Similarity based AD)	CompositeScore	PredictionQuality	YPred(Test)	AD status	Closest Training Compound	Euclidean Distance	Generalized Jaccard Coeff.
1	(4-chlorophenoxy)acetic acid	1	3	3	3	Good	4.40826	In	89	0.00642601	0.990303
2	(E)-2-(2-(2-(2,3-dichlorophenylamino)-6-trifluoromethylpyrimidin-4-yloxymethyl)phenyl)-3-methoxyacrylate	1	3	3	3	Good	4.77982	In	53	0.0777383	0.923213
3	1-(4-chloro-1,3-dihydro-1,3-dioxo-2H-isoindole-2-yl)-cyclohexanecarboxamide	1	3	3	3	Good	4.67405	In	82	0.0508724	0.939855
4	1-(4-chlorophenyl)-3-(2,6-dichlorobenzoyl)urea	1	3	3	3	Good	4.46336	In	94	0.0632668	0.904988
5	1,1,1,2-tetrachloroethane	1	3	3	3	Good	4.76006	In	17	0.0105193	0.989569
6	1,1,1-acetonitrile	1	3	3	3	Good	3.73998	In	43	0.021522	0.950454
7	1,1,1-trichloroethane	1	3	3	3	Good	4.6779	In	16	0.0120688	0.984944
8	1,1-bis(4-chlorophenyl)-2-ethoxyethanol	1	3	3	3	Good	5.56945	In	100	0.0208715	0.982903
9	1,1-dichloroethane	1	3	3	3	Good	3.53083	In	75	0.0770908	0.824087
10	1,2,3-trichloropropane	1	3	3	3	Good	4.85169	In	72	0.0122997	0.986204
11	1,2-benzisothiazolin-3-one	1	3	3	3	Good	4.22369	In	54	0.0011609	0.998061
12	1,2-dibromoethane	1	3	3	3	Good	4.39474	In	89	0.00998661	0.984927
13	1,2-dichloropropane	1	3	3	3	Good	4.74812	In	33	0.0138696	0.983603
14	1,3-butadiene	1	3	3	3	Good	4.17297	In	54	0.0142811	0.976243
15	1,3-dichloropropene	1	3	3	3	Good	4.80669	In	72	0.012428	0.989834
16	1,3-dinitrobenzene	1	3	3	3	Good	4.7598	In	17	0.00126429	0.998464
17	1,4-dimethylnaphthalene	1	3	3	3	Good	5.18078	In	58	0.0111366	0.990291
18	1,4-dioxane	1	3	3	3	Good	3.50901	In	66	0.0128808	0.963254
19	1-decanol	1	3	3	3	Good	5.01669	In	92	0.0129785	0.987564
20	1-methylcyclopropene	1	3	3	3	Good	4.16257	In	54	0.0168012	0.971741
21	1-methylnaphthalene	1	3	3	3	Good	5.03085	In	65	0.015583	0.985937
22	1-naphthylacetamide	1	3	3	3	Good	4.44008	In	89	0.00195892	0.997053
23	1-naphthylacetic acid	1	3	3	3	Good	4.72758	In	16	0.00362329	0.997418
24	1-octyl-2-pyrrolidone	1	3	3	3	Good	4.96172	In	92	0.00682436	0.99296
25	2-(octylthio)ethanol	1	3	3	3	Good	4.99047	In	95	0.00819167	0.99163
26	2-(thiocyanomethylthio)benzothiazole	1	3	3	3	Good	6.91983	In	88	0.0634781	0.954109
27	2,2-dibromo-3-nitrilopropionamide	1	3	3	3	Good	3.71468	In	43	0.0165324	0.963829
28	2,3,5-tri-iodobenzoic acid	1	3	3	3	Good	5.05544	In	65	0.012151	0.989479
29	2,3,6-TBA	1	3	3	3	Good	5.12673	In	65	0.0236164	0.980775
30	2,4,5-trichlorophenol	1	3	3	3	Good	5.13038	In	65	0.0246132	0.979663
31	2,4,5-trichlorophenoxyacetic acid	1	3	3	3	Good	5.01215	In	92	0.0118963	0.988258
32	2,4-D	1	3	3	3	Good	4.71507	In	16	0.00143088	0.998209
33	2,4-DB	1	3	3	3	Good	5.07387	In	65	0.012557	0.989092
34	2,4-D-dimethylammonium	1	3	3	3	Good	4.71507	In	16	0.00143088	0.998209
35	2,4-DEP	1	3	3	3	Good	7.8212	In	2	0.0812574	0.930604
36	2,4-dimethylphenol	1	3	3	3	Good	4.50885	In	87	0.0119154	0.982994
37	2,5-dichlorobenzoic acid methyl ester	1	3	3	3	Good	4.86849	In	86	0.00698361	0.993006
38	2,6-dichloro-N-((4-(trifluoromethyl)phenyl)methyl-benzamide	1	3	3	3	Good	5.88771	In	22	0.02062	0.9825
39	24-epibrassinolide	1	2	1	1	Bad/Unreliable	9.32731	Outside AD	7	0.22642	0.837472
40	2-allyphenol	1	3	3	3	Good	4.53328	In	41	0.00116739	0.998374
41	2-aminobutane	1	3	3	3	Good	4.23408	In	54	0.0165381	0.973682
42	2-butoxyethanol	1	3	3	3	Good	3.90843	In	38	0.0287125	0.943133
43	2-hydrazinoethanol	1	3	3	3	Good	2.91801	In	77	0.0496779	0.806519
44	2-methoxyethanol	1	3	3	3	Good	3.29031	In	71	0.0170418	0.94464
45	2-methyl naphthalene	1	3	3	3	Good	5.03085	In	65	0.015583	0.985937
46	2-naphthyloxyacetic acid	1	3	3	3	Good	4.64351	In	16	0.0219017	0.97267
47	2-phenylphenol	1	3	3	3	Good	4.98409	In	95	0.00635297	0.993695
48	4,4-methylenedianiline	1	3	3	3	Good	4.70818	In	16	0.00340244	0.995751
49	4-aminopyridine	1	3	3	3	Good	3.80935	In	43	0.0360171	0.915609
50	8-hydroxyquinoline	1	3	3	3	Good	4.63815	In	82	0.0365412	0.952414
51	ACC	1	3	3	3	Good	3.44354	In	71	0.0549362	0.854705
52	Acephate	1	3	3	3	Good	4.11632	In	38	0.0210514	0.959927
53	Acequinocyl	1	3	3	3	Good	6.45044	In	12	0.00573373	0.995635
54	Acetamide	1	3	3	3	Good	3.21843	In	71	0.031474	0.895235
55	Acetamiprid	1	3	3	3	Good	3.25305	In	49	0.038852	0.873124
56	Acethion	1	3	3	3	Good	6.66673	In	35	0.0327139	0.968875
57	Acetochlor	1	3	3	3	Good	5.01857	In	92	0.0134438	0.987277
58	Acetophos	1	3	3	3	Good	4.7261	In	16	0.00340426	0.997391
59	Acetoprole	1	3	3	3	Good	4.82904	In	33	0.123547	0.877949
60	Acibenzolar	1	3	3	3	Good	4.38744	In	89	0.0119114	0.982025
61	Acibenzolar-S-methyl	1	3	3	3	Good	4.59143	In	31	0.00949122	0.987352
62	Acifluorfen	1	3	3	3	Good	6.04769	In	68	0.0034209	0.996636
63	Acifluorfen-methyl	1	3	3	3	Good	6.07309	In	68	0.00572823	0.994446
64	Aclonifen	1	3	3	3	Good	5.51148	In	20	0.0204931	0.981757
65	Acrinathrin	1	3	3	3	Good	8.50484	In	7	0.0433889	0.959349
66	Acrolein	1	3	3	3	Good	3.65701	In	43	0.00833124	0.985151
67	Acrylonitrile	1	3	3	3	Good	3.82588	In	43	0.0395414	0.907678
68	Acynonapyr	1	3	3	3	Good	5.83837	In	68	0.194221	0.845325
69	AD-67	1	3	3	3	Good	3.53856	In	75	0.0925929	0.800287
70	Afidopyropen	1	3	3	3	Good	7.54	In	67	0.0666444	0.949684
71	Alachlor	1	3	3	3	Good	4.97054	In	92	0.0042182	0.995838
72	Alanycarb	1	3	3	3	Good	4.85616	In	70	0.124533	0.882791
73	Aldicarb	1	3	3	3	Good	4.46371	In	82	0.0172633	0.977294
74	Aldimorph	1	3	3	3	Good	7.21016	In	69	0.0829483	0.942185
75	Aldoxycarb	1	3	3	3	Good	3.71389	In	75	0.0555092	0.881672
76	Allidochlor	1	3	3	3	Good	4.21786	In	54	0.00259744	0.995542
77	Alloxydim	1	3	3	3	Good	4.86755	In	99	0.00909693	0.989888
78	Allyl alcohol	1	3	3	3	Good	3.57903	In	66	0.0147969	0.975413
79	Allyxycarb	1	3	3	3	Good	5.05613	In	65	0.0121143	0.989477
80	Alorac	1	3	3	3	Good	4.83102	In	70	0.00853867	0.990316
81	Alpha-chlorohydrin	1	3	3	3	Good	3.59805	In	66	0.0147668	0.963846
82	Alpha-naphthylthiourea	1	3	3	3	Good	3.25681	In	49	0.0173564	0.944988
83	Ametoctradin	1	3	3	3	Good	3.77447	In	74	0.00830186	0.980412
84	Ametridione	1	3	3	3	Good	3.67505	In	43	0.0602038	0.875408
85	Ametryn	1	3	3	3	Good	3.29639	In	49	0.0112951	0.960634
86	Amibuzin	1	3	3	3	Good	3.17094	In	77	0.0397503	0.855123
87	Amicarbazone	1	3	3	3	Good	3.65435	In	43	0.0666922	0.859095
88	Amidithion	1	3	3	3	Good	6.47821	In	37	0.0583845	0.956996
89	Amidochlor	1	3	3	3	Good	3.24812	In	49	0.0169679	0.945393
90	Amidoflumet	1	3	3	3	Good	4.68332	In	16	0.010519	0.986879
91	Amidosulfuron	1	3	3	3	Good	4.27279	In	78	0.104991	0.855975
92	Amidothioate	1	3	3	3	Good	5.39338	In	104	0.00282803	0.998425
93	Aminocarb	1	3	3	3	Good	4.39622	In	89	0.00959723	0.985515
94	Aminocyclopyrachlor	1	3	3	3	Good	3.75224	In	43	0.0680754	0.842977
95	Aminocyclopyrachlor-methyl	1	3	3	3	Good	3.79299	In	43	0.0706177	0.836593
96	Aminopyralid	1	3	3	3	Good	4.58883	In	82	0.0281856	0.970324
97	Aminopyralid-dimethylammonium	1	3	3	3	Good	4.58883	In	82	0.0281856	0.970324
98	Aminopyrofen	1	3	3	3	Good	4.24558	In	94	0.0258791	0.95846
99	Amiprofos-methyl	1	3	3	3	Good	5.95666	In	98	0.0343851	0.974487
100	Amisulbrom	1	3	3	3	Good	3.42659	In	71	0.0592076	0.839245
101	Amiton	1	3	3	3	Good	5.07988	In	65	0.0140293	0.98737
102	Amitraz	1	3	3	3	Good	4.6023	In	82	0.075587	0.914457
103	Amitrole	1	2	3	3	Good	1.82588	In	14	0.0264135	#NAME?
104	Ammonium acetate	1	3	3	3	Good	2.82131	In	77	0.076417	0.732242
105	Ampropylfos	1	3	3	3	Good	3.62568	In	66	0.0657094	0.862571
106	Ancymidol	1	3	3	3	Good	3.42967	In	49	0.0379973	0.875985
107	Anilazine	1	3	3	3	Good	3.93574	In	80	0.0116408	0.984558
108	Anilofos	1	3	3	3	Good	7.57363	In	2	0.096443	0.922664
109	Anisuron	1	3	3	3	Good	4.3518	In	94	0.0414393	0.943579
110	Aramite	1	3	3	3	Good	5.58687	In	100	0.00545951	0.994711
111	Aspon	1	3	3	3	Good	5.99066	In	68	0.015079	0.985575
112	Asulam	1	3	3	3	Good	3.62662	In	43	0.00949532	0.97692
113	Athidathion	1	3	3	3	Good	7.50093	In	2	0.0717833	0.943901
114	Atraton	1	3	3	3	Good	2.96398	In	49	0.0558146	0.790127
115	Atrazine	1	3	3	3	Good	3.26443	In	49	0.00507229	0.98342
116	Azaconazole	1	3	3	3	Good	3.9603	In	38	0.0648036	0.892171
117	Azafenidin	1	3	3	3	Good	4.84251	In	70	0.124003	0.882886
118	Azamethiphos	1	3	3	3	Good	4.27313	In	78	0.0501819	0.949553
119	Azimsulfuron	1	3	3	3	Good	2.31907	In	14	0.0720423	0
120	Azinphos-ethyl	1	3	3	3	Good	7.59973	In	97	0.120732	0.899051
121	Azinphos-methyl	1	3	3	3	Good	7.224	In	97	0.0607794	0.962918
122	Aziprotryne	1	3	3	3	Good	3.53465	In	75	0.0513341	0.887403
123	Azithiram	1	3	3	3	Good	5.94009	In	98	0.045535	0.967712
124	Azobenzene	1	3	3	3	Good	5.49016	In	84	0.0173108	0.98375
125	Azoluron	1	3	3	3	Good	3.28109	In	49	0.0192536	0.936605
126	Azothoate	1	3	3	3	Good	6.21827	In	93	0.00906565	0.994165
127	Azoxybenzene	1	3	3	3	Good	5.26483	In	96	0.00460127	0.996995
128	Azoxystrobin	1	3	3	3	Good	4.23128	In	94	0.0252283	0.9584
129	Barban	1	3	3	3	Good	5.02225	In	92	0.0143767	0.986718
130	Beflubutamid	1	3	3	3	Good	6.36246	In	37	0.0644381	0.936973
131	Benalaxyl	1	3	3	3	Good	5.80634	In	98	0.0543962	0.955728
132	Benazolin	1	3	3	3	Good	4.95321	In	53	0.0366347	0.962557
133	Benazolin-ethyl	1	3	3	3	Good	5.11045	In	61	0.0221802	0.979221
134	Bencarbazone	1	3	3	3	Good	3.71968	In	43	0.0611323	0.867519
135	Benclothiaz	1	3	3	3	Good	4.95197	In	95	0.00962123	0.989782
136	Bendiocarb	1	3	3	3	Good	2.53734	In	25	0.125672	0.53116
137	Benfluralin	1	3	3	3	Good	6.00763	In	68	0.011106	0.989681
138	Benfuracarb	1	3	3	3	Good	4.52483	In	82	0.0625233	0.925984
139	Benfuresate	1	3	3	3	Good	4.51563	In	41	0.00594	0.991637
140	Benodanil	1	3	3	3	Good	5.22181	In	58	0.00539264	0.99476
141	Benomyl	1	3	3	3	Good	3.48871	In	75	0.0355982	0.906094
142	Benoxacor	1	3	3	3	Good	5.74754	In	22	0.0694817	0.947259
143	Benquinox	1	3	3	3	Good	5.04841	In	61	0.0187867	0.98531
144	Bensulfuron	1	3	3	3	Good	2.69704	In	77	0.104415	0.628964
145	Bensulfuron-methyl	1	3	3	3	Good	2.53024	In	14	0.121182	-0.0383459
146	Bensulide	1	3	3	3	Good	7.65506	In	2	0.082444	0.928211
147	Bensultap	1	3	3	3	Good	5.36852	In	8	0.0208731	0.984085
148	Bentaluron	1	3	3	3	Good	3.75562	In	74	0.0476424	0.891646
149	Bentazone	1	3	3	3	Good	2.99896	In	49	0.0487734	0.816527
150	Benthiavalicarb	1	3	3	3	Good	6.41878	In	37	0.0710691	0.936737
151	Benthiavalicarb-isopropyl	1	3	3	3	Good	7.25457	In	69	0.0811721	0.940417
152	Benzadox	1	3	3	3	Good	3.68916	In	43	0.0119926	0.976567
153	Benzadox ammonium	1	3	3	3	Good	3.00594	In	77	0.0504731	0.821769
154	Benzalkonium chloride	1	3	3	3	Good	6.98271	In	64	0.0671774	0.9456
155	Benzamacril	1	3	3	3	Good	4.31224	In	90	0.0189135	0.968465
156	Benzamacril isobutyl	1	3	3	3	Good	5.16138	In	58	0.0235233	0.981795
157	Benzamorf	1	3	3	3	Good	6.08644	In	68	0.00890029	0.991262
158	Benzfendizone	1	3	3	3	Good	4.8099	In	53	0.0645661	0.938232
159	Benzipram	1	3	3	3	Good	5.9537	In	34	0.0092037	0.991767
160	Benzobicyclon	1	3	3	3	Good	6.58118	In	21	0.0160111	0.98483
161	Benzofenap	1	3	3	3	Good	6.35482	In	12	0.0625066	0.961128
162	Benzofluor	1	3	3	3	Good	5.05074	In	65	0.0125004	0.988809
163	Benzoic acid	1	3	3	3	Good	4.18539	In	54	0.0113289	0.981615
164	Benzovindiflupyr	1	3	3	3	Good	7.0549	In	64	0.0116786	0.989264
165	Benzoximate	1	3	3	3	Good	5.38913	In	104	0.00365422	0.997203
166	Benzoylprop	1	3	3	3	Good	6.15032	In	98	0.0505687	0.959036
167	Benzoylprop-ethyl	1	3	3	3	Good	6.52913	In	37	0.0323665	0.972119
168	Benzthiazuron	1	3	3	3	Good	3.24442	In	49	0.0388751	0.872272
169	Benzyl benzoate	1	3	3	3	Good	4.97651	In	95	0.0043058	0.995945
170	Bethoxazin	1	3	3	3	Good	4.88017	In	53	0.0167075	0.986305
171	Bicyclopyrone	1	3	3	3	Good	6.07333	In	98	0.0541915	0.951034
172	Bifenazate	1	3	3	3	Good	6.05191	In	98	0.039186	0.96347
173	Bifenox	1	3	3	3	Good	5.91693	In	34	0.0205162	0.983504
174	Binapacryl	1	3	3	3	Good	6.7326	In	37	0.0262182	0.978313
175	Biphenyl	1	3	3	3	Good	5.13097	In	65	0.024776	0.979483
176	Bipyrazone	1	3	3	3	Good	4.84687	In	53	0.0502146	0.949275
177	Bis(2-chloroethyl)ether	1	3	3	3	Good	4.24605	In	90	0.00234757	0.995993
178	Bismerthiazol	1	3	3	3	Good	4.83906	In	78	0.159084	0.828561
179	Bispyribac	1	3	3	3	Good	3.49408	In	75	0.0344451	0.9092
180	Bisthiosemi	1	2	1	1	Bad/Unreliable	1.22735	Outside AD	14	0.109882	#NAME?
181	Bis-trichloromethyl sulfone	1	3	3	3	Good	4.98283	In	95	0.00599868	0.994104
182	Bistrifluron	1	3	3	3	Good	4.96708	In	92	0.0744929	0.936866
183	Bitertanol	1	3	3	3	Good	5.61484	In	47	0.125642	0.896066
184	Bithionol	1	3	3	3	Good	6.32433	In	12	0.0291778	0.97211
185	Bixafen	1	3	3	3	Good	6.59493	In	21	0.0118716	0.990209
186	Bixlozone	1	3	3	3	Good	5.10474	In	65	0.0185831	0.986083
187	Boscalid	1	3	3	3	Good	6.06017	In	68	0.00392792	0.996884
188	Brodifacoum	1	3	3	3	Good	7.9083	In	44	0.0593919	0.9464
189	Broflanilide	1	3	3	3	Good	7.38039	In	5	0.0567863	0.953434
190	Brofluthrinate	1	2	1	1	Bad/Unreliable	9.13185	Outside AD	7	0.14808	0.875759
191	Bromacil	1	3	3	3	Good	3.35122	In	49	0.022249	0.923904
192	Bromacil-dimethylammonium	1	3	3	3	Good	3.35122	In	49	0.022249	0.923904
193	Bromadiolone	1	3	3	3	Good	7.62683	In	2	0.0426708	0.959975
194	Bromethalin	1	3	3	3	Good	7.08073	In	45	0.0262588	0.979946
195	Bromfenvinfos	1	3	3	3	Good	6.33505	In	12	0.0269127	0.974473
196	Bromobonil	1	3	3	3	Good	5.67056	In	100	0.0174404	0.982911
197	Bromobutide	1	3	3	3	Good	5.70376	In	15	0.017443	0.984792
198	Bromocyclen	1	3	3	3	Good	6.12139	In	93	0.0429394	0.96084
199	Bromofenoxim	1	3	3	3	Good	6.01477	In	98	0.0343553	0.973859
200	Bromomethane	1	3	3	3	Good	4.00314	In	38	0.00601421	0.988132
201	Bromophos	1	3	3	3	Good	5.7544	In	29	0.00280493	0.998039
202	Bromophos-ethyl	1	3	3	3	Good	6.10352	In	68	0.0129991	0.987218
203	Bromopropylate	1	3	3	3	Good	5.97486	In	34	0.0100286	0.993408
204	Bromoxynil	1	3	3	3	Good	4.8726	In	86	0.00589518	0.994348
205	Bromoxynil-butanoate	1	3	3	3	Good	5.338	In	8	0.00440608	0.996788
206	Bromoxynil-octanoate	1	3	3	3	Good	6.06341	In	68	0.00349378	0.996767
207	Brompyrazon	1	3	3	3	Good	4.53552	In	82	0.0172621	0.979691
208	Bromuconazole	1	3	3	3	Good	4.87301	In	78	0.202267	0.780108
209	Bromuron	1	3	3	3	Good	3.27902	In	49	0.0190511	0.937404
210	Bronopol	1	3	3	3	Good	3.58168	In	75	0.0584161	0.868739
211	Brucine	1	3	3	3	Good	6.02085	In	9	0.0942531	0.907858
212	Bucarpolate	1	3	3	3	Good	4.69137	In	16	0.00821649	0.989751
213	Bufencarb	1	3	3	3	Good	5.44334	In	84	0.0171407	0.984158
214	Buminafos	1	3	3	3	Good	5.23774	In	23	0.109859	0.90626
215	Bupirimate	1	3	3	3	Good	3.10533	In	49	0.0488454	0.849141
216	Buprofezin	1	3	3	3	Good	4.58868	In	82	0.0666495	0.926468
217	Butachlor	1	3	3	3	Good	5.51704	In	20	0.0201764	0.981679
218	Butafenacil	1	3	3	3	Good	4.07256	In	80	0.0262331	0.951083
219	Butamifos	1	3	3	3	Good	6.44584	In	37	0.0477571	0.954556
220	Butan-1-ol	1	3	3	3	Good	3.90003	In	38	0.0307018	0.939152
221	Butanethiol	1	3	3	3	Good	4.36524	In	89	0.0177615	0.973201
222	Butathiofos	1	3	3	3	Good	4.68247	In	78	0.0987862	0.877465
223	Butenachlor	1	3	3	3	Good	5.39932	In	104	0.00234593	0.997904
224	Buthidazole	1	3	3	3	Good	3.63156	In	43	0.0673669	0.863018
225	Buthiobate	1	3	3	3	Good	8.39169	In	7	0.118275	0.898992
226	Buthiuron	1	3	3	3	Good	6.06388	In	97	0.195372	0.811079
227	Butocarboxim	1	3	3	3	Good	4.72516	In	53	0.0371101	0.96114
228	Butonate	1	3	3	3	Good	5.54328	In	20	0.00324546	0.997065
229	Butopyronoxyl	1	3	3	3	Good	4.49565	In	87	0.00850156	0.988028
230	Butoxycarboxim	1	3	3	3	Good	4.05816	In	81	0.032666	0.949378
231	Butralin	1	3	3	3	Good	6.29072	In	93	0.0260743	0.977929
232	Butroxydim	1	3	3	3	Good	6.17112	In	93	0.0148968	0.987993
233	Buturon	1	3	3	3	Good	3.75524	In	74	0.0476381	0.891646
234	Butyl stearate	1	3	3	3	Good	7.0662	In	88	0.0256441	0.975074
235	Butylate	1	3	3	3	Good	5.85837	In	22	0.0206904	0.981906
236	Cadusafos	1	3	3	3	Good	8.28787	In	7	0.10855	0.902209
237	Cafenstrole	1	3	3	3	Good	3.8954	In	38	0.0710462	0.891119
238	Calciferol	1	2	1	1	Bad/Unreliable	9.42065	Outside AD	7	0.204085	0.840816
239	Calcium carbide	1	3	3	3	Good	3.5779	In	66	0.0146486	0.976075
240	Calvinphos	1	3	3	3	Good	4.18984	In	54	0.010295	0.98354
241	Cambendichlor	1	3	3	3	Good	7.28369	In	5	0.0596905	0.94975
242	Camphechlor	1	3	3	3	Good	6.98651	In	64	0.0418417	0.962064
243	Captafol	1	3	3	3	Good	6.16095	In	9	0.0188776	0.981257
244	Captan	1	3	3	3	Good	5.56363	In	47	0.00715569	0.995412
245	Carbamorph	1	3	3	3	Good	6.40682	In	37	0.0699454	0.946404
246	Carbanolate	1	3	3	3	Good	4.79774	In	72	0.00834368	0.99031
247	Carbaryl	1	3	3	3	Good	4.76395	In	17	9.9651e-05	0.999921
248	Carbasulam	1	3	3	3	Good	3.96533	In	38	0.0153099	0.970089
249	Carbendazim	1	3	3	3	Good	2.68207	In	49	0.111973	0.577054
250	Carbetamide	1	3	3	3	Good	4.90818	In	53	0.024136	0.976748
251	Carbofuran	1	3	3	3	Good	4.5321	In	41	0.0014868	0.99792
252	Carbon dioxide	1	3	3	3	Good	3.17795	In	71	0.0397272	0.867413
253	Carbon disulphide	1	3	3	3	Good	5.91525	In	98	0.046683	0.971219
254	Carbon tetrachloride	1	3	3	3	Good	4.76149	In	17	0.0007779	0.999057
255	Carbophenothion	1	3	3	3	Good	7.76003	In	2	0.0989872	0.910117
256	Carbosulfan	1	3	3	3	Good	4.78965	In	53	0.0771517	0.92494
257	Carboxazole	1	3	3	3	Good	3.80406	In	43	0.0669091	0.853237
258	Carboxin	1	3	3	3	Good	4.77177	In	17	0.0107171	0.987618
259	Carfentrazone	1	3	3	3	Good	5.41385	In	47	0.137195	0.891357
260	Carfentrazone-ethyl	1	3	3	3	Good	5.64846	In	47	0.127057	0.895673
261	Carpropamid	1	3	3	3	Good	6.21431	In	93	0.0393145	0.970533
262	Cartap	1	3	3	3	Good	4.0968	In	38	0.0279846	0.951728
263	Cetrimide	1	3	3	3	Good	6.08499	In	68	0.0085542	0.991606
264	Chinomethionat	1	3	3	3	Good	6.77193	In	35	0.0517236	0.952781
265	Chlobenthiazone	1	3	3	3	Good	4.97785	In	92	0.00225623	0.998221
266	Chlomethoxyfen	1	3	3	3	Good	6.48735	In	37	0.0394796	0.963347
267	Chloral hydrate	1	3	3	3	Good	4.15729	In	54	0.0343079	0.956071
268	Chloralose	1	3	3	3	Good	5.24673	In	47	0.155351	0.87331
269	Chloramben	1	3	3	3	Good	4.62959	In	31	0.0197248	0.973457
270	Chloraniformethan	1	3	3	3	Good	4.37313	In	94	0.037886	0.938268
271	Chloranil	1	3	3	3	Good	4.7439	In	33	0.00148553	0.99818
272	Chloranocryl	1	3	3	3	Good	5.20511	In	58	0.00549561	0.996056
273	Chlorantraniliprole	1	3	3	3	Good	5.12385	In	65	0.143195	0.88088
274	Chlorazifop	1	3	3	3	Good	5.79102	In	22	0.0117331	0.988411
275	Chlorazifop propargyl	1	3	3	3	Good	5.83388	In	22	0.00187403	0.998806
276	Chlorazine	1	3	3	3	Good	3.32283	In	49	0.0414185	0.879873
277	Chlorbenside	1	3	3	3	Good	6.05	In	68	0.0033181	0.996681
278	Chlorbicyclen	1	3	3	3	Good	6.26612	In	93	0.0539336	0.953382
279	Chlorbromuron	1	3	3	3	Good	4.26464	In	78	0.0508584	0.951368
280	Chlorbufam	1	3	3	3	Good	5.25646	In	96	0.0160336	0.984553
281	Chlordane	1	3	3	3	Good	7.66483	In	67	0.0692564	0.946283
282	Chlordecone	1	3	3	3	Good	5.73838	In	15	0.00162121	0.998549
283	Chlordimeform	1	3	3	3	Good	3.43339	In	49	0.0433783	0.874058
284	Chloretazate	1	3	3	3	Good	4.94917	In	95	0.0100163	0.98933
285	Chlorethoxyfos	1	3	3	3	Good	5.87598	In	22	0.0113888	0.989946
286	Chloreturon	1	3	3	3	Good	3.41557	In	49	0.0401164	0.884459
287	Chlorfenac	1	3	3	3	Good	5.09527	In	65	0.0165448	0.987107
288	Chlorfenapyr	1	3	3	3	Good	6.11466	In	68	0.0156834	0.984598
289	Chlorfenazole	1	3	3	3	Good	3.84937	In	74	0.0269097	0.944059
290	Chlorfenethol	1	3	3	3	Good	5.56115	In	20	0.0217858	0.981028
291	Chlorfenprop	1	3	3	3	Good	5.09056	In	65	0.00863396	0.992019
292	Chlorfenprop-methyl	1	3	3	3	Good	5.13709	In	65	0.0228194	0.977692
293	Chlorfenson	1	3	3	3	Good	5.32457	In	8	0.00310362	0.997059
294	Chlorfensulphide	1	3	3	3	Good	6.84076	In	88	0.0202614	0.980615
295	Chlorfenvinphos	1	3	3	3	Good	6.25736	In	93	0.0164045	0.985515
296	Chlorfluazole	1	3	3	3	Good	3.85195	In	74	0.0273629	0.943427
297	Chlorfluazuron	1	3	3	3	Good	5.77676	In	60	0.0218302	0.981745
298	Chlorfluren	1	3	3	3	Good	5.55542	In	20	0.00645352	0.993741
299	Chlorfluren methyl	1	3	3	3	Good	5.58905	In	100	0.0050168	0.995364
300	Chlorflurenol	1	3	3	3	Good	4.78166	In	17	0.011673	0.98598
301	Chlorflurenol methyl	1	3	3	3	Good	4.84493	In	72	0.011701	0.9926
302	Chloridazon	1	3	3	3	Good	4.43764	In	82	0.0220832	0.972244
303	Chlorimuron	1	3	3	3	Good	2.72274	In	49	0.103886	0.60774
304	Chlorimuron-ethyl	1	3	3	3	Good	3.14256	In	49	0.0446984	0.861352
305	Chlormephos	1	3	3	3	Good	6.84301	In	35	0.0447991	0.958013
306	Chlormequat	1	3	3	3	Good	3.97597	In	38	0.0128343	0.975133
307	Chlornitrofen	1	3	3	3	Good	6.32822	In	12	0.0283546	0.972967
308	Chlorobenzilate	1	3	3	3	Good	5.33974	In	8	0.00479242	0.996278
309	Chloroneb	1	3	3	3	Good	4.98213	In	92	0.00152696	0.99843
310	Chlorophacinone	1	3	3	3	Good	6.46867	In	4	0.0170825	0.983244
311	Chloropicrin	1	3	3	3	Good	4.52997	In	41	0.00206119	0.997108
312	Chloropon	1	3	3	3	Good	4.24764	In	90	0.00274357	0.995313
313	Chloroprallethrin	1	3	3	3	Good	6.2973	In	9	0.0130667	0.987407
314	Chloropropylate	1	3	3	3	Good	5.86006	In	22	0.00634063	0.994004
315	Chlorothalonil	1	3	3	3	Good	5.46252	In	84	0.00999972	0.991422
316	Chlorotoluene	1	3	3	3	Good	4.70063	In	16	0.00556665	0.993054
317	Chlorotoluron	1	3	3	3	Good	3.56869	In	75	0.0187276	0.952299
318	Chloroxuron	1	3	3	3	Good	4.29827	In	94	0.0317958	0.954862
319	Chloroxylenol	1	3	3	3	Good	4.79182	In	72	0.0100884	0.988274
320	Chloroxynil	1	3	3	3	Good	4.77005	In	17	0.00169969	0.997941
321	Chlorphonium	1	3	3	3	Good	7.15531	In	45	0.0397415	0.966252
322	Chlorphoxim	1	3	3	3	Good	5.64932	In	15	0.0705001	0.937275
323	Chlorprazophos	1	3	3	3	Good	4.63759	In	78	0.0884885	0.891986
324	Chlorprocarb	1	3	3	3	Good	5.2872	In	96	0.0183373	0.985146
325	Chlorpropham	1	3	3	3	Good	5.43765	In	84	0.0170174	0.984024
326	Chlorpyrifos	1	3	3	3	Good	5.78532	In	60	0.00625269	0.994418
327	Chlorpyrifos-methyl	1	3	3	3	Good	5.40148	In	104	0.00245697	0.997599
328	Chlorquinox	1	3	3	3	Good	5.55828	In	20	0.0214941	0.981055
329	Chlorsulfuron	1	3	3	3	Good	2.72515	In	49	0.103406	0.609562
330	Chlorthal	1	3	3	3	Good	5.29339	In	23	0.00776342	0.993794
331	Chlorthal-dimethyl	1	3	3	3	Good	5.37023	In	104	0.00855342	0.991773
332	Chlorthal-monomethyl	1	3	3	3	Good	5.33617	In	8	0.00403255	0.997321
333	Chlorthiamid	1	3	3	3	Good	4.77537	In	17	0.0109888	0.98702
334	Chlorthion	1	3	3	3	Good	5.2905	In	23	0.00754643	0.992822
335	Chlorthiophos	1	3	3	3	Good	6.08398	In	68	0.00831202	0.991848
336	Chlozolinate	1	3	3	3	Good	4.87701	In	86	0.00480936	0.995075
337	Cholecalciferol	1	2	3	3	Good	8.78959	In	7	0.109824	0.918194
338	Choline chloride	1	3	3	3	Good	3.50017	In	71	0.0594594	0.855597
339	Chromafenozide	1	3	3	3	Good	6.05597	In	98	0.038336	0.968386
340	Cinidon-ethyl	1	3	3	3	Good	5.55027	In	20	0.0207502	0.981182
341	Cinmethylin	1	3	3	3	Good	5.64738	In	100	0.0584746	0.948274
342	Cinosulfuron	1	3	3	3	Good	2.51289	In	14	0.102414	0
343	Ciobutide	1	3	3	3	Good	4.16583	In	54	0.0160086	0.973152
344	Cisanilide	1	3	3	3	Good	4.37118	In	94	0.0445904	0.938775
345	Clacyfos	1	3	3	3	Good	4.00512	In	94	0.163781	0.764861
346	Clethodim	1	3	3	3	Good	6.13302	In	93	0.0320601	0.972106
347	Climbazole	1	3	3	3	Good	5.17547	In	65	0.14068	0.885334
348	Cliodinate	1	3	3	3	Good	4.91171	In	86	0.00744251	0.992509
349	Clodinafop	1	3	3	3	Good	5.54639	In	20	0.00404453	0.996211
350	Clodinafop propargyl	1	3	3	3	Good	5.59072	In	100	0.00445127	0.995752
351	Cloethocarb	1	3	3	3	Good	4.81559	In	72	0.0112242	0.990101
352	Clofencet	1	3	3	3	Good	4.9576	In	61	0.0361051	0.968245
353	Clofentezine	1	3	3	3	Good	4.13766	In	94	0.0323022	0.957942
354	Clofibric acid	1	3	3	3	Good	4.77548	In	17	0.00326742	0.996045
355	Clofop	1	3	3	3	Good	5.76831	In	60	0.0139736	0.986695
356	Clofop-isobutyl	1	3	3	3	Good	6.60903	In	21	0.00495054	0.995851
357	Clomazone	1	3	3	3	Good	4.78124	In	17	0.0116191	0.98605
358	Clomeprop	1	3	3	3	Good	6.59866	In	37	0.0224181	0.981968
359	Cloprop	1	3	3	3	Good	4.90824	In	18	0.00208871	0.998668
360	Cloproxydim	1	3	3	3	Good	6.30712	In	28	0.0293348	0.971616
361	Clopyralid	1	3	3	3	Good	4.65349	In	82	0.046353	0.945558
362	Cloquintocet-mexyl	1	3	3	3	Good	6.64099	In	37	0.0196391	0.983212
363	Cloransulam	1	3	3	3	Good	3.64804	In	43	0.0604179	0.880287
364	Clothianidin	1	3	3	3	Good	2.64368	In	49	0.119622	0.548089
365	Cloxyfonac	1	3	3	3	Good	4.14317	In	54	0.0215553	0.963349
366	Coumachlor	1	3	3	3	Good	5.92372	In	34	0.0124992	0.987969
367	Coumafuryl	1	3	3	3	Good	5.4041	In	104	0.0187794	0.982383
368	Coumatetralyl	1	3	3	3	Good	5.77329	In	60	0.01404	0.986801
369	Coumethoxystrobin	1	3	3	3	Good	5.5078	In	20	0.0207638	0.981808
370	Coumithoate	1	3	3	3	Good	5.73424	In	15	0.000987463	0.99915
371	Coumoxystrobin	1	3	3	3	Good	6.06058	In	68	0.00398344	0.996892
372	Credazine	1	3	3	3	Good	4.9448	In	53	0.0332367	0.965056
373	Crimidine	1	3	3	3	Good	2.79547	In	49	0.089471	0.662623
374	Crotamiton	1	3	3	3	Good	4.93913	In	95	0.0118444	0.9877
375	Cumyluron	1	3	3	3	Good	4.22186	In	94	0.0250674	0.958359
376	Cyanamide	1	2	3	3	Good	2.06489	In	14	0.036204	-0.213684
377	Cyanatryn	1	3	3	3	Good	3.10292	In	49	0.0491408	0.848243
378	Cyanazine	1	3	3	3	Good	2.87257	In	49	0.0742956	0.720798
379	Cyanophos	1	3	3	3	Good	4.71396	In	16	0.00174815	0.997813
380	Cyanthoate	1	3	3	3	Good	4.65101	In	16	0.0197582	0.975348
381	Cyantraniliprole	1	3	3	3	Good	4.6959	In	78	0.10192	0.87321
382	Cyazofamid	1	3	3	3	Good	3.24003	In	49	0.0389165	0.871838
383	Cybutryne	1	3	3	3	Good	3.54523	In	75	0.0503455	0.887361
384	Cyclanilide	1	3	3	3	Good	4.87623	In	86	0.00499475	0.994945
385	Cyclaniliprole	1	3	3	3	Good	6.67834	In	97	0.0822172	0.932805
386	Cyclethrin	1	3	3	3	Good	6.92733	In	64	0.0200762	0.984739
387	Cycloate	1	3	3	3	Good	5.54435	In	20	0.00351695	0.996771
388	Cyclohexanone	1	3	3	3	Good	4.26603	In	90	0.00734037	0.987522
389	Cycloheximide	1	3	3	3	Good	5.62774	In	47	0.0760849	0.936322
390	Cycloprate	1	3	3	3	Good	6.91488	In	10	0.00537289	0.995468
391	Cycloprothrin	1	3	3	3	Good	7.18803	In	97	0.0850806	0.944076
392	Cyclopyrimorate	1	3	3	3	Good	6.04035	In	98	0.0334032	0.971017
393	Cyclosulfamuron	1	3	3	3	Good	3.16542	In	49	0.0153417	0.942142
394	Cycloxaprid	1	3	3	3	Good	4.35726	In	78	0.0967222	0.870519
395	Cycloxydim	1	3	3	3	Good	5.75773	In	22	0.0287901	0.976343
396	Cycluron	1	3	3	3	Good	3.54163	In	75	0.0506726	0.887375
397	Cyenopyrafen	1	3	3	3	Good	6.54117	In	37	0.0296705	0.974378
398	Cyflufenamid	1	3	3	3	Good	5.50802	In	47	0.12358	0.898324
399	Cyflumetofen	1	3	3	3	Good	5.83999	In	22	0.0146251	0.986074
400	Cyfluthrin	1	3	3	3	Good	8.0893	In	44	0.021509	0.980959
401	Cyhalodiamide	1	3	3	3	Good	6.46411	In	12	0.00642366	0.994172
402	Cyhalofop	1	3	3	3	Good	5.45968	In	84	0.0182885	0.98455
403	Cyhalofop-butyl	1	3	3	3	Good	6.06881	In	68	0.0148584	0.988268
404	Cyhalothrin	1	3	3	3	Good	8.20814	In	7	0.00947895	0.990705
405	Cymiazol	1	3	3	3	Good	3.86889	In	80	0.0246295	0.951887
406	Cymoxanil	1	3	3	3	Good	2.5188	In	14	0.0999935	0
407	Cyometrinil	1	3	3	3	Good	4.45412	In	82	0.01887	0.975875
408	Cypendazole	1	3	3	3	Good	3.42697	In	49	0.0421985	0.877774
409	Cypermethrin	1	3	3	3	Good	8.01617	In	44	0.0114035	0.992731
410	Cyperquat	1	3	3	3	Good	4.5834	In	31	0.00739499	0.990325
411	Cyphenothrin	1	3	3	3	Good	7.89376	In	44	0.0209451	0.983534
412	Cyprazine	1	3	3	3	Good	3.89727	In	80	0.0443616	0.91674
413	Cyproconazole	1	3	3	3	Good	4.8453	In	53	0.0777696	0.926807
414	Cyprodinil	1	3	3	3	Good	4.15092	In	94	0.0181756	0.969209
415	Cyproflanilide	1	3	3	3	Good	8.23785	In	7	0.0725578	0.941756
416	Cyprofuram	1	3	3	3	Good	5.34186	In	47	0.132636	0.880102
417	Cypromid	1	3	3	3	Good	5.45984	In	84	0.0183048	0.984554
418	Cyprosulfamide	1	3	3	3	Good	4.6782	In	16	0.0191401	0.981384
419	Cypyrafluone	1	3	3	3	Good	5.97263	In	98	0.0340854	0.974067
420	Cyromazine	1	3	3	3	Good	2.48369	In	14	0.0933875	0
421	DAEP	1	3	3	3	Good	6.08569	In	98	0.0540173	0.948271
422	Daimuron	1	3	3	3	Good	4.21042	In	94	0.0251657	0.958307
423	Dalapon	1	2	3	3	Good	2.26434	In	14	0.100536	-0.131583
424	Daminozide	1	3	3	3	Good	3.38871	In	71	0.0527456	0.853841
425	Dazomet	1	3	3	3	Good	5.2698	In	23	0.170939	0.85964
426	DCIP	1	3	3	3	Good	5.21326	In	58	0.036287	0.969025
427	DDD	1	3	3	3	Good	6.81168	In	13	0.0138922	0.988829
428	DDT	1	3	3	3	Good	6.94997	In	10	0.00349908	0.997551
429	Debacarb	1	3	3	3	Good	2.878	In	49	0.0732313	0.724899
430	Decafentin	1	3	3	3	Good	6.85437	In	88	0.0176208	0.983329
431	Defenuron	1	3	3	3	Good	2.76467	In	49	0.0955669	0.639379
432	Dehydroacetic acid	1	3	3	3	Good	3.9349	In	38	0.0224568	0.955675
433	Delachlor	1	3	3	3	Good	5.54009	In	20	0.00246919	0.997943
434	Deltamethrin	1	3	3	3	Good	8.18001	In	7	0.0122867	0.988522
435	Demephion	1	3	3	3	Good	4.73545	In	33	0.00310322	0.996281
436	Demephion-O	1	3	3	3	Good	4.44781	In	89	0.00399417	0.994006
437	Demeton	1	3	3	3	Good	4.98137	In	95	0.0055948	0.994576
438	Demeton-O-methyl	1	3	3	3	Good	4.6294	In	31	0.0196735	0.973525
439	Demeton-O-methyl sulfone	1	3	3	3	Good	3.98741	In	38	0.0102084	0.980552
440	Demeton-S-methyl	1	3	3	3	Good	4.91376	In	86	0.00800355	0.991829
441	Demeton-S-methyl sulfone	1	3	3	3	Good	4.28419	In	90	0.0118887	0.979943
442	Denatonium benzoate	1	3	3	3	Good	5.99565	In	98	0.043141	0.964602
443	Desmedipham	1	3	3	3	Good	5.36656	In	104	0.00956781	0.990721
444	Desmetryn	1	3	3	3	Good	3.11437	In	49	0.0255701	0.903612
445	Di-1-p-menthene	1	3	3	3	Good	7.19949	In	45	0.0200291	0.980582
446	Diafenthiuron	1	3	3	3	Good	6.28448	In	93	0.0230052	0.979425
447	Dialifos	1	3	3	3	Good	7.29794	In	5	0.101003	0.921959
448	Di-allate	1	3	3	3	Good	6.25397	In	9	0.0251352	0.98043
449	Diamidaphos	1	3	3	3	Good	2.84544	In	49	0.0796194	0.700328
450	Diazinon	1	3	3	3	Good	4.24064	In	94	0.00661502	0.991864
451	Dibromochloropropane	1	3	3	3	Good	4.99299	In	95	0.0133983	0.988862
452	Dibutyl phthalate	1	3	3	3	Good	5.25929	In	96	0.00380759	0.996874
453	Dicamba	1	3	3	3	Good	4.83134	In	70	0.00863062	0.990205
454	Dicamba diolamine	1	3	3	3	Good	4.83134	In	70	0.00863062	0.990205
455	Dicamba methyl	1	3	3	3	Good	4.87247	In	86	0.0059286	0.994326
456	Dichlobenil	1	3	3	3	Good	4.90952	In	86	0.00685282	0.993234
457	Dichlobentiazox	1	3	3	3	Good	5.01482	In	92	0.0125244	0.98785
458	Dichlofenthion	1	3	3	3	Good	5.76273	In	60	0.00272119	0.99753
459	Dichlofluanid	1	3	3	3	Good	6.325	In	37	0.112489	0.900563
460	Dichlone	1	3	3	3	Good	4.85679	In	86	0.0102618	0.989071
461	Dichlormid	1	3	3	3	Good	4.8136	In	72	0.0114521	0.990042
462	Dichlorophen	1	3	3	3	Good	5.43979	In	84	0.00536066	0.996875
463	Dichlorprop	1	3	3	3	Good	5.22317	In	58	0.0171248	0.983697
464	Dichlorprop-butotyl	1	3	3	3	Good	5.83211	In	22	0.00206729	0.998898
465	Dichlorprop-isoctyl	1	3	3	3	Good	6.8768	In	3	0.0029788	0.9971
466	Dichlorprop-methyl	1	3	3	3	Good	5.26844	In	96	0.0163734	0.984779
467	Dichlorprop-P-etexyl	1	3	3	3	Good	6.80941	In	3	0.0136012	0.986958
468	Dichlorvos	1	3	3	3	Good	4.80025	In	72	0.00760258	0.991174
469	Dichlozoline	1	3	3	3	Good	5.08612	In	65	0.0149047	0.987269
470	Diclocymet	1	3	3	3	Good	6.28955	In	9	0.0274879	0.981454
471	Diclofop	1	3	3	3	Good	6.08637	In	68	0.0163817	0.986895
472	Diclofop-methyl	1	3	3	3	Good	6.12781	In	93	0.0211439	0.982767
473	Diclomezine	1	3	3	3	Good	4.94965	In	53	0.0416221	0.958315
474	Dicloran	1	3	3	3	Good	4.98036	In	92	0.00174718	0.99842
475	Dicloromezotiaz	1	3	3	3	Good	4.22903	In	94	0.0251702	0.95839
476	Diclosulam	1	3	3	3	Good	4.09465	In	81	0.0594335	0.901914
477	Dicofol	1	3	3	3	Good	6.19316	In	93	0.00705163	0.9938
478	Dicoumarol	1	3	3	3	Good	5.03325	In	65	0.0151025	0.986287
479	Dicrotophos	1	3	3	3	Good	4.19059	In	54	0.0101228	0.983864
480	Dicyclonon	1	3	2	2	Moderate	2.69596	In	25	0.158864	0.478139
481	Dicyclopentadiene	1	3	3	3	Good	5.977	In	34	0.0484776	0.955182
482	Didecyldimethylammonium chloride	1	3	3	3	Good	6.95517	In	88	0.00540136	0.99659
483	Dienochlor	1	3	3	3	Good	7.12645	In	45	0.0275737	0.977229
484	Diethatyl ethyl	1	3	3	3	Good	5.1178	In	61	0.0236983	0.978512
485	Diethofencarb	1	3	3	3	Good	5.50858	In	20	0.00677922	0.993353
486	Dietholate	1	3	3	3	Good	5.13553	In	58	0.0242188	0.976568
487	Diethyltoluamide	1	3	3	3	Good	4.73238	In	33	0.00349794	0.995742
488	Difenacoum	1	3	3	3	Good	7.5526	In	2	0.0437524	0.959886
489	Difenoconazole	1	3	3	3	Good	5.63962	In	47	0.124507	0.89653
490	Difenopenten	1	3	3	3	Good	6.21577	In	93	0.0144868	0.98771
491	Difenopenten-ethyl	1	3	3	3	Good	6.4482	In	12	0.0220096	0.981876
492	Difenoxuron	1	3	3	3	Good	3.93852	In	80	0.0112457	0.985699
493	Difenzoquat	1	3	3	3	Good	5.04816	In	65	0.0127633	0.988441
494	Difethialone	1	3	3	3	Good	8.30229	In	7	0.0646747	0.953629
495	Diflovidazin	1	3	3	3	Good	3.91429	In	80	0.0152842	0.974072
496	Diflubenzuron	1	3	3	3	Good	3.93808	In	80	0.0113076	0.985699
497	Diflufenican	1	3	3	3	Good	6.0992	In	68	0.0119602	0.988238
498	Diflufenzopyr	1	3	3	3	Good	4.01622	In	38	0.0620774	0.893149
499	Diflumetorim	1	3	3	3	Good	5.18333	In	58	0.0444531	0.969
500	Dimefluthrin	1	3	3	3	Good	6.43671	In	4	0.0220646	0.979982
501	Dimefox	1	3	3	3	Good	2.64869	In	49	0.118624	0.551864
502	Dimefuron	1	3	3	3	Good	4.84519	In	70	0.124097	0.882868
503	Dimepiperate	1	3	3	3	Good	5.56696	In	100	0.0211929	0.982924
504	Dimetachlone	1	3	3	3	Good	4.78445	In	17	0.0120516	0.98552
505	Dimethachlor	1	3	3	3	Good	4.99457	In	61	0.0282845	0.97528
506	Dimethametryn	1	3	3	3	Good	4.16646	In	54	0.0399223	0.953749
507	Dimethenamid	1	3	3	3	Good	5.58266	In	47	0.0689534	0.933534
508	Dimethipin	1	3	3	3	Good	3.53449	In	66	0.0115676	0.97057
509	Dimethirimol	1	3	3	3	Good	2.7925	In	49	0.0900589	0.660379
510	Dimethoate	1	3	3	3	Good	5.8983	In	98	0.0479169	0.973617
511	Dimethomorph	1	3	3	3	Good	5.58067	In	100	0.0705792	0.932266
512	Dimethrin	1	3	3	3	Good	6.3969	In	28	0.0240542	0.980995
513	Dimethyl disulfide	1	3	3	3	Good	4.32079	In	90	0.0210526	0.965024
514	Dimethyl phthalate	1	3	3	3	Good	4.12591	In	38	0.0233364	0.955762
515	Dimethyl(4-piperidinocarbonyloxy-2,5-xylyl)sulfonium toluene-4-sulfonate	1	3	3	3	Good	5.21309	In	58	0.00481931	0.995987
516	Dimethylvinphos	1	3	3	3	Good	5.89036	In	22	0.0211156	0.9821
517	Dimexano	1	3	3	3	Good	6.36805	In	12	0.0676904	0.947862
518	Dimidazon	1	3	3	3	Good	4.49732	In	82	0.0142299	0.982258
519	Dimoxystrobin	1	3	3	3	Good	5.13939	In	61	0.0288396	0.974172
520	Dinex	1	3	3	3	Good	6.35283	In	37	0.0664041	0.934943
521	Dinex-diclexine	1	3	3	3	Good	6.35283	In	37	0.0664041	0.934943
522	Diniconazole	1	3	3	3	Good	5.31784	In	23	0.140647	0.886518
523	Dinitramine	1	3	3	3	Good	5.44036	In	84	0.00543098	0.996954
524	Dinobuton	1	3	3	3	Good	7.19378	In	69	0.0837344	0.940947
525	Dinocap	1	3	3	3	Good	7.32029	In	69	0.0697811	0.941383
526	Dinocton	1	3	3	3	Good	7.03348	In	64	0.0722411	0.942799
527	Dinofenate	1	3	3	3	Good	7.47149	In	5	0.0669932	0.950307
528	Dinopenton	1	3	3	3	Good	7.31929	In	69	0.0721544	0.941977
529	Dinosam	1	3	3	3	Good	6.17868	In	98	0.0563648	0.954819
530	Dinoseb acetate	1	3	3	3	Good	6.07148	In	98	0.0369888	0.969292
531	Dinosulfon	1	3	3	3	Good	7.46106	In	5	0.0663056	0.951218
532	Dinotefuran	1	3	3	3	Good	2.48069	In	14	0.091049	0
533	Dinoterb	1	3	3	3	Good	5.4369	In	84	0.0779382	0.927609
534	Dinoterb acetate	1	3	3	3	Good	5.66216	In	15	0.0694816	0.939406
535	Diofenolan	1	3	3	3	Good	5.46471	In	84	0.0563632	0.947194
536	Dioxabenzophos	1	3	3	3	Good	4.72739	In	16	0.00359301	0.997415
537	Dioxathion	1	3	3	3	Good	8.11921	In	7	0.101366	0.90879
538	Diphacinone	1	3	3	3	Good	6.1677	In	93	0.0279291	0.976931
539	Diphenamid	1	3	3	3	Good	5.25468	In	96	0.01605	0.98452
540	Diphenylamine	1	3	3	3	Good	5.16815	In	58	0.0146845	0.98646
541	Dipropalin	1	3	3	3	Good	5.67547	In	15	0.0153497	0.984714
542	Dipropetryn	1	3	3	3	Good	4.23464	In	54	0.0377319	0.946021
543	Dipymetitrone	1	3	3	3	Good	3.43077	In	71	0.0137179	0.960419
544	Dipyrithione	1	3	3	3	Good	4.38326	In	89	0.0130122	0.980365
545	Diquat	1	3	3	3	Good	3.98122	In	38	0.0116242	0.977618
546	Disul	1	3	3	3	Good	4.59001	In	31	0.0091182	0.987875
547	Disulfoton	1	3	3	3	Good	7.02182	In	88	0.0643157	0.946327
548	Disulfoton sulfoxide	1	3	3	3	Good	6.636	In	35	0.0401892	0.97214
549	Ditalimfos	1	3	3	3	Good	4.77457	In	17	0.00300452	0.996363
550	Dithianon	1	3	3	3	Good	4.98476	In	92	0.00153432	0.998445
551	Dithiopyr	1	3	3	3	Good	6.67562	In	21	0.010083	0.990127
552	Diuron	1	3	3	3	Good	3.73363	In	74	0.00838196	0.98767
553	Dixanthogen	1	3	3	3	Good	6.7448	In	35	0.0369717	0.967021
554	DNOC	1	3	3	3	Good	4.93643	In	53	0.031072	0.967732
555	Dodecylphenol ethoxylate	1	3	3	3	Good	3.91681	In	38	0.0267316	0.9471
556	Dodemorph	1	3	3	3	Good	7.40344	In	69	0.0762291	0.933816
557	Dodine	1	3	3	3	Good	3.7416	In	74	0.0165237	0.966951
558	Drazoxolon	1	3	3	3	Good	4.62833	In	82	0.0411563	0.949482
559	Dufulin	1	3	3	3	Good	6.39963	In	37	0.0919057	0.928426
560	Ecolyst	1	3	3	3	Good	4.44278	In	82	0.0210314	0.974193
561	Edifenphos	1	3	3	3	Good	7.90266	In	2	0.107138	0.901421
562	Eglinazine	1	3	3	3	Good	3.02202	In	77	0.0494651	0.836847
563	Eglinazine-ethyl	1	3	3	3	Good	3.24154	In	77	0.0422406	0.863056
564	Empenthrin	1	3	3	3	Good	6.45789	In	28	0.0160244	0.984407
565	Endosulfan	1	3	3	3	Good	5.20664	In	96	0.0661013	0.941651
566	Endothal	1	3	3	3	Good	4.71824	In	41	0.103881	0.876877
567	Endothion	1	3	3	3	Good	4.51881	In	41	0.00507964	0.992849
568	Endrin	1	3	3	3	Good	7.62838	In	2	0.00742017	0.996147
569	Enoxastrobin	1	3	3	3	Good	5.96601	In	34	0.0188623	0.982672
570	EPBP	1	3	3	3	Good	5.9362	In	34	0.0189507	0.983195
571	Epichlorohydrin	1	3	3	3	Good	4.13676	In	38	0.0346177	0.942705
572	EPN	1	3	3	3	Good	5.5223	In	20	0.0199834	0.981604
573	Epocholeone	1	1	1	1	Bad/Unreliable	10.9493	Outside AD	7	0.453593	0.698123
574	Epofenonane	1	3	3	3	Good	6.74787	In	105	0.00399492	0.996546
575	Epoxiconazole	1	3	3	3	Good	5.17999	In	58	0.140987	0.887652
576	Epsilon-metofluthrin	1	3	3	3	Good	6.25553	In	9	0.0251853	0.980599
577	EPTC	1	3	3	3	Good	4.96777	In	92	0.00502492	0.994934
578	Epyrifenacil	1	3	3	3	Good	5.23245	In	58	0.145984	0.878421
579	Erbon	1	3	3	3	Good	4.33549	In	94	0.129178	0.856863
580	Esfenvalerate	1	3	3	3	Good	8.27915	In	7	0.0105909	0.993572
581	Esprocarb	1	3	3	3	Good	6.31268	In	28	0.0286208	0.972204
582	Etaconazole	1	3	3	3	Good	4.67747	In	82	0.068869	0.932405
583	Etaphos	1	3	3	3	Good	6.22262	In	93	0.00973334	0.993466
584	Etem	1	3	3	3	Good	5.53014	In	47	0.145241	0.869317
585	Ethaboxam	1	3	3	3	Good	4.09295	In	80	0.0305429	0.942079
586	Ethalfluralin	1	3	3	3	Good	5.90087	In	34	0.0225444	0.982004
587	Ethametsulfuron-methyl	1	3	3	3	Good	2.59427	In	14	0.115282	0
588	Ethanedial	1	3	3	3	Good	3.16053	In	77	0.0428794	0.878791
589	Ethanethiol	1	3	3	3	Good	3.97826	In	38	0.0123062	0.976215
590	Ethanol	1	3	3	3	Good	3.49055	In	66	0.0150316	0.957939
591	Ethephon	1	3	3	3	Good	3.6736	In	43	0.00976876	0.9807
592	Ethidimuron	1	3	3	3	Good	5.69526	In	97	0.266334	0.738896
593	Ethiofencarb	1	3	3	3	Good	4.78968	In	72	0.0107179	0.98754
594	Ethiolate	1	3	3	3	Good	4.59475	In	31	0.0103682	0.986128
595	Ethion	1	3	3	3	Good	7.62171	In	2	0.0886555	0.925427
596	Ethiozin	1	3	3	3	Good	3.37101	In	77	0.056425	0.853947
597	Ethiprole	1	3	3	3	Good	4.03742	In	80	0.0187628	0.966882
598	Ethirimol	1	3	3	3	Good	2.81469	In	49	0.0856763	0.677123
599	Ethoate-methyl	1	3	3	3	Good	6.08569	In	98	0.0540173	0.948271
600	Ethofumesate	1	3	3	3	Good	4.84519	In	72	0.0114036	0.987137
601	Ethohexadiol	1	3	3	3	Good	4.49888	In	73	0.0489983	0.945814
602	Ethoprophos	1	3	3	3	Good	7.33674	In	5	0.083838	0.930634
603	Ethoxyfen	1	3	3	3	Good	6.47267	In	4	0.0197974	0.981304
604	Ethoxyfen-ethyl	1	3	3	3	Good	6.68539	In	105	0.0133673	0.988907
605	Ethoxylated p-nonylphenol	1	3	3	3	Good	5.61952	In	100	0.0190711	0.982364
606	Ethoxyquin	1	3	3	3	Good	5.29155	In	23	0.00821165	0.993253
607	Ethoxysulfuron	1	3	3	3	Good	2.71839	In	49	0.104749	0.60446
608	Ethyl butyl nitrosamine	1	3	3	3	Good	4.40149	In	89	0.00821013	0.987609
609	Ethyl formate	1	3	3	3	Good	3.58678	In	43	0.0156957	0.963049
610	Ethylchlozate	1	3	3	3	Good	4.42644	In	89	0.0016419	0.997531
611	Ethyl-DDD	1	3	3	3	Good	6.72029	In	13	0.0179919	0.983869
612	Ethylene dichloride	1	3	3	3	Good	4.23753	In	90	0.000341932	0.999471
613	Ethylene glycol	1	3	3	3	Good	2.93737	In	77	0.058814	0.791978
614	Ethylene urea	1	2	3	3	Good	2.0069	In	14	0.0298482	-0.36356
615	Ethylenediamine tetraacetic acid	1	3	3	3	Good	2.67373	In	77	0.0956459	0.609122
616	Ethylicin	1	3	3	3	Good	4.0423	In	38	0.00349198	0.993359
617	Etinofen	1	3	3	3	Good	5.01542	In	61	0.024623	0.983368
618	Etofenprox	1	3	3	3	Good	6.50735	In	12	0.0154926	0.986704
619	Etoxazole	1	3	3	3	Good	6.34965	In	28	0.0308443	0.972693
620	Etridiazole	1	3	3	3	Good	4.09171	In	81	0.0597158	0.901786
621	Etrimfos	1	3	3	3	Good	3.18106	In	49	0.0197287	0.948689
622	Famoxadone	1	3	3	3	Good	6.08053	In	98	0.0366958	0.973602
623	Fenamidone	1	3	3	3	Good	4.70398	In	78	0.103814	0.870672
624	Fenaminosulf	1	3	3	3	Good	4.35565	In	82	0.0417366	0.940604
625	Fenaminstrobin	1	3	3	3	Good	6.0779	In	98	0.0363114	0.973537
626	Fenamiphos	1	3	3	3	Good	5.87728	In	22	0.0116896	0.989621
627	Fenapanil	1	3	3	3	Good	3.91562	In	80	0.0150354	0.974722
628	Fenarimol	1	3	3	3	Good	4.21838	In	94	0.0250632	0.958343
629	Fenasulam	1	3	3	3	Good	4.96199	In	61	0.0387071	0.96993
630	Fenazaflor	1	3	3	3	Good	4.85102	In	53	0.0759476	0.927382
631	Fenazaquin	1	3	3	3	Good	4.4318	In	94	0.0557241	0.916371
632	Fenbuconazole	1	3	3	3	Good	4.19734	In	94	0.0256667	0.958246
633	Fenchlorazole	1	3	3	3	Good	5.03671	In	18	0.137429	0.879583
634	Fenchlorazole-ethyl	1	3	3	3	Good	5.30174	In	23	0.145443	0.87769
635	Fenchlorphos	1	3	3	3	Good	5.70304	In	15	0.00833322	0.991937
636	Fenclorim	1	3	3	3	Good	3.87368	In	80	0.0235928	0.954229
637	Fenethacarb	1	3	3	3	Good	4.75022	In	33	0.00329262	0.995954
638	Fenfluthrin	1	3	3	3	Good	6.60226	In	21	0.0135883	0.986925
639	Fenfuram	1	3	3	3	Good	4.89725	In	86	0.00393681	0.997325
640	Fenhexamid	1	3	3	3	Good	5.73348	In	15	0.000963791	0.999169
641	Fenitropan	1	3	3	3	Good	5.35815	In	104	0.0825867	0.929597
642	Fenitrothion	1	3	3	3	Good	5.1156	In	65	0.0206836	0.984189
643	Fenmezoditiaz	1	3	3	3	Good	3.44037	In	49	0.0401469	0.869831
644	Fenobucarb	1	3	3	3	Good	5.2606	In	96	0.0160629	0.984631
645	Fenoprop	1	3	3	3	Good	5.53686	In	20	0.00178684	0.998833
646	Fenoprop-butometyl	1	3	3	3	Good	6.63856	In	21	0.00298134	0.997893
647	Fenoprop-butotyl	1	3	3	3	Good	6.15111	In	93	0.0173459	0.98557
648	Fenoprop-butyl	1	3	3	3	Good	6.14307	In	93	0.0185672	0.9846
649	Fenoprop-isoctyl	1	3	3	3	Good	7.14494	In	45	0.00986574	0.99082
650	Fenoprop-methyl	1	3	3	3	Good	5.57966	In	100	0.00737846	0.992757
651	Fenothiocarb	1	3	3	3	Good	5.08867	In	65	0.015323	0.987225
652	Fenoxanil	1	3	3	3	Good	6.43397	In	37	0.0506202	0.952265
653	Fenoxaprop-ethyl	1	3	3	3	Good	6.07052	In	68	0.0149612	0.988289
654	Fenoxaprop-P	1	3	3	3	Good	5.83434	In	22	0.00183833	0.998746
655	Fenoxaprop-P-ethyl	1	3	3	3	Good	6.07052	In	68	0.0149612	0.988289
656	Fenoxasulfone	1	3	3	3	Good	5.6929	In	15	0.0674343	0.940229
657	Fenoxycarb	1	3	3	3	Good	5.55186	In	20	0.072174	0.930487
658	Fenpiclonil	1	3	3	3	Good	5.14305	In	58	0.0219983	0.978849
659	Fenpicoxamid	1	3	3	3	Good	7.336	In	67	0.077301	0.924144
660	Fenpirithrin	1	3	3	3	Good	7.76031	In	44	0.0381935	0.964974
661	Fenpropathrin	1	3	3	3	Good	7.26014	In	69	0.0732223	0.941734
662	Fenpropidin	1	3	3	3	Good	6.09153	In	68	0.0170028	0.986376
663	Fenpropimorph	1	3	3	3	Good	7.13297	In	64	0.0788127	0.929472
664	Fenpyrazamine	1	3	3	3	Good	4.61339	In	82	0.0600962	0.93067
665	Fenpyrazone	1	3	3	3	Good	5.42293	In	104	0.078321	0.928243
666	Fenpyroximate	1	3	3	3	Good	6.28257	In	93	0.0613224	0.945134
667	Fenquinotrione	1	3	3	3	Good	5.91348	In	98	0.0374053	0.973687
668	Fenridazon	1	3	3	3	Good	4.64633	In	82	0.0448309	0.94667
669	Fenridazon-propyl	1	3	3	3	Good	5.11502	In	61	0.0231069	0.97878
670	Fenson	1	3	3	3	Good	5.01091	In	92	0.0116132	0.988448
671	Fensulfothion	1	3	3	3	Good	5.00725	In	92	0.0108087	0.989011
672	Fenthiaprop	1	3	3	3	Good	6.0658	In	68	0.0147031	0.988231
673	Fenthiaprop ethyl	1	3	3	3	Good	6.10729	In	68	0.0192714	0.984804
674	Fenthion	1	3	3	3	Good	5.26517	In	96	0.00466408	0.997003
675	Fenthion sulfoxide	1	3	3	3	Good	4.77581	In	17	0.0110279	0.986948
676	Fenthion-ethyl	1	3	3	3	Good	5.63202	In	100	0.0201311	0.982188
677	Fentrazamide	1	3	3	3	Good	5.62463	In	47	0.123866	0.896738
678	Fenuron	1	3	3	3	Good	3.12163	In	49	0.0469284	0.855199
679	Ferbam	1	3	3	3	Good	5.60713	In	100	0.0654596	0.944421
680	Ferimzone	1	3	3	3	Good	3.76948	In	74	0.0167298	0.964848
681	Fipronil	1	3	3	3	Good	4.32529	In	94	0.0363273	0.949172
682	Flamprop	1	3	3	3	Good	5.90847	In	98	0.0379424	0.973592
683	Flamprop-methyl	1	3	3	3	Good	5.96515	In	98	0.0341674	0.97464
684	Flamprop-M-isopropyl	1	3	3	3	Good	6.90265	In	37	0.062641	0.951493
685	Flazasulfuron	1	3	3	3	Good	3.46511	In	71	0.0606057	0.832084
686	Flocoumafen	1	3	3	3	Good	7.98508	In	44	0.0601415	0.951732
687	Flometoquin	1	3	3	3	Good	6.47761	In	12	0.00820382	0.992732
688	Flonicamid	1	3	3	3	Good	4.17079	In	54	0.0148066	0.9753
689	Florasulam	1	3	3	3	Good	3.43427	In	71	0.0594028	0.837799
690	Florpyrauxifen	1	3	3	3	Good	5.5642	In	100	0.0715235	0.931789
691	Florpyrauxifen-benzyl	1	3	3	3	Good	6.52073	In	37	0.0332666	0.970391
692	Florylpicoxamid	1	3	3	3	Good	7.08014	In	64	0.0758068	0.934034
693	Fluacrypyrim	1	3	3	3	Good	4.50662	In	82	0.0621582	0.925862
694	Fluazaindolizine	1	3	3	3	Good	4.86567	In	70	0.124978	0.882723
695	Fluazifop	1	3	3	3	Good	5.64579	In	100	0.0109134	0.989376
696	Fluazinam	1	3	3	3	Good	5.741	In	15	0.0235179	0.979907
697	Fluazolate	1	3	3	3	Good	6.37241	In	12	0.0287102	0.972819
698	Flubendiamide	1	3	3	3	Good	6.24014	In	93	0.0128902	0.989441
699	Flubeneteram	1	3	3	3	Good	7.30296	In	69	0.069993	0.941138
700	Flubenzimine	1	3	3	3	Good	5.04869	In	92	0.0730776	0.928758
701	Flucarbazone	1	3	3	3	Good	3.39622	In	71	0.0588546	0.84506
702	Flucetosulfuron	1	3	3	3	Good	3.96817	In	38	0.0780862	0.889357
703	Fluchloralin	1	3	3	3	Good	5.92644	In	34	0.0196105	0.983355
704	Fluchloraminopyr	1	3	3	3	Good	4.79982	In	72	0.0136324	0.989623
705	Fluchloraminopyr-tefuryl	1	3	3	3	Good	5.3865	In	104	0.0341072	0.968854
706	Fluchlordiniliprole	1	3	3	3	Good	5.39296	In	20	0.145681	0.878432
707	Flucofuron	1	3	3	3	Good	5.52976	In	84	0.050808	0.951833
708	Flucycloxuron	1	3	3	3	Good	5.42575	In	84	0.0599403	0.950445
709	Flucythrinate	1	2	3	3	Good	8.77496	In	7	0.0967571	0.921411
710	Fludioxonil	1	3	3	3	Good	4.6856	In	16	0.00986847	0.987691
711	Fluenetil	1	3	3	3	Good	5.15785	In	58	0.0176586	0.983339
712	Fluensulfone	1	3	3	3	Good	7.2955	In	97	0.0742789	0.947981
713	Flufenacet	1	3	3	3	Good	5.8553	In	98	0.0454441	0.967767
714	Flufenerim	1	3	3	3	Good	4.86182	In	53	0.0650163	0.939961
715	Flufenoxadiazam	1	3	3	3	Good	4.25834	In	94	0.026847	0.958512
716	Flufenoxuron	1	3	3	3	Good	5.48975	In	84	0.0397611	0.963412
717	Flufenoxystrobin	1	3	3	3	Good	5.96216	In	34	0.0187064	0.982743
718	Flufenprox	1	3	3	3	Good	7.36127	In	5	0.0330376	0.968702
719	Flufenpyr	1	3	3	3	Good	5.17803	In	61	0.0466718	0.960083
720	Flufenpyr-ethyl	1	3	3	3	Good	5.5705	In	100	0.0711287	0.931972
721	Flufiprole	1	3	3	3	Good	5.00458	In	92	0.0727572	0.933096
722	Fluindapyr	1	3	3	3	Good	6.55583	In	4	0.0159027	0.990667
723	Flumetralin	1	3	3	3	Good	6.5146	In	12	0.0168445	0.985906
724	Flumetsulam	1	3	3	3	Good	3.50829	In	71	0.0633492	0.824327
725	Flumetylsulforim	1	3	3	3	Good	3.1488	In	49	0.04409	0.862043
726	Flumiclorac	1	3	3	3	Good	4.82484	In	70	0.00682385	0.992421
727	Flumiclorac-pentyl	1	3	3	3	Good	5.60374	In	100	0.0185822	0.982561
728	Flumioxazin	1	3	3	3	Good	4.63118	In	82	0.0348084	0.954864
729	Flumipropyn	1	3	3	3	Good	5.58814	In	100	0.0052467	0.995118
730	Flumorph	1	3	3	3	Good	5.16486	In	61	0.0439678	0.961282
731	Fluometuron	1	3	3	3	Good	3.59559	In	75	0.0134083	0.967842
732	Fluopicolide	1	3	3	3	Good	5.91059	In	34	0.0212489	0.983174
733	Fluopimomide	1	3	3	3	Good	5.56095	In	20	0.0217651	0.981029
734	Fluopyram	1	3	3	3	Good	5.79785	In	60	0.00930234	0.991206
735	Fluorbenside	1	3	3	3	Good	5.81001	In	60	0.0123676	0.98811
736	Fluoridamid	1	3	3	3	Good	4.60137	In	31	0.01213	0.983695
737	Fluoroacetamide	1	3	3	3	Good	3.19127	In	71	0.0370075	0.876566
738	Fluorodifen	1	3	3	3	Good	6.56789	In	37	0.0253386	0.977
739	Fluoroglycofen	1	3	3	3	Good	5.83411	In	22	0.0144556	0.986199
740	Fluoroimide	1	3	3	3	Good	4.68332	In	16	0.010519	0.986879
741	Fluoromidine	1	3	3	3	Good	3.29089	In	49	0.0396544	0.876813
742	Fluoronitrofen	1	3	3	3	Good	6.06683	In	68	0.00426933	0.995947
743	Fluothiuron	1	3	3	3	Good	4.34362	In	94	0.0398076	0.945304
744	Fluotrimazole	1	3	3	3	Good	4.70328	In	16	0.0846515	0.915467
745	Fluoxapiprolin	1	3	3	3	Good	8.05243	In	44	0.0227539	0.982713
746	Fluoxastrobin	1	3	3	3	Good	5.2945	In	23	0.145409	0.877762
747	Fluoxytioconazole	1	3	3	3	Good	5.05753	In	18	0.139477	0.87921
748	Flupentiofenox	1	3	3	3	Good	5.91674	In	34	0.0205371	0.983507
749	Flupoxam	1	3	3	3	Good	5.20353	In	58	0.145509	0.878699
750	Flupropacil	1	3	3	3	Good	4.32367	In	94	0.0257381	0.957585
751	Flupropadine	1	3	3	3	Good	6.64788	In	21	0.0108173	0.990754
752	Flupropanate	1	3	3	3	Good	4.32506	In	46	0.0271618	0.963281
753	Flupyradifurone	1	3	3	3	Good	5.09324	In	61	0.0202865	0.983508
754	Flupyrimin	1	3	3	3	Good	3.74372	In	74	0.00738089	0.987489
755	Flupyrsulfuron	1	3	3	3	Good	3.32628	In	77	0.0504997	0.868713
756	Flupyrsulfuron-methyl-sodium	1	3	3	3	Good	3.64036	In	43	0.0605852	0.881691
757	Fluquinconazole	1	3	3	3	Good	4.1441	In	94	0.0313162	0.957977
758	Flurazole	1	3	3	3	Good	5.52423	In	20	0.0199393	0.981576
759	Flurenol	1	3	3	3	Good	4.49849	In	87	0.00922884	0.986942
760	Flurenol-butyl	1	3	3	3	Good	5.0817	In	65	0.0142612	0.987341
761	Fluridone	1	3	3	3	Good	5.73061	In	15	0.00121332	0.999203
762	Flurochloridone	1	3	3	3	Good	5.87843	In	22	0.0224482	0.982211
763	Fluroxypyr	1	3	3	3	Good	4.2933	In	90	0.0141689	0.976187
764	Fluroxypyr-meptyl	1	3	3	3	Good	5.97086	In	34	0.00966235	0.993943
765	Flurprimidol	1	3	3	3	Good	4.1293	In	94	0.02896	0.957653
766	Flurtamone	1	3	3	3	Good	5.74467	In	29	0.014318	0.986405
767	Flusulfamide	1	3	3	3	Good	6.03085	In	68	0.00597422	0.995297
768	Fluthiacet	1	3	3	3	Good	4.88518	In	70	0.12608	0.880715
769	Fluthiacet-methyl	1	3	3	3	Good	4.93358	In	70	0.129875	0.874235
770	Flutianil	1	3	3	3	Good	6.87837	In	37	0.0513337	0.956143
771	Flutolanil	1	3	3	3	Good	6.137	In	93	0.0195558	0.98387
772	Flutriafol	1	3	3	3	Good	3.96391	In	38	0.0645481	0.892231
773	Fluvalinate	1	2	3	3	Good	8.59917	In	7	0.0574505	0.94583
774	Fluxametamide	1	3	3	3	Good	5.56365	In	47	0.122845	0.896027
775	Fluxapyroxad	1	3	3	3	Good	6.11288	In	68	0.0201857	0.98425
776	Fluxofenim	1	3	3	3	Good	5.29992	In	8	0.0178498	0.984963
777	Folpet	1	3	3	3	Good	5.08774	In	65	0.0151665	0.987241
778	Fomesafen	1	3	3	3	Good	5.57249	In	100	0.0205041	0.982877
779	Fonofos	1	3	3	3	Good	7.20405	In	45	0.0788631	0.930685
780	Foramsulfuron	1	3	3	3	Good	2.44652	In	14	0.0919767	0
781	Forchlorfenuron	1	3	3	3	Good	3.83827	In	74	0.0250143	0.946797
782	Formaldehyde	1	3	3	3	Good	3.39235	In	71	0.00705907	0.985419
783	Formetanate	1	3	3	3	Good	2.85188	In	49	0.0783544	0.705185
784	Formothion	1	3	3	3	Good	5.83519	In	98	0.0550544	0.963193
785	Formparanate	1	3	3	3	Good	3.19252	In	49	0.0406629	0.866832
786	Fosamine	1	3	3	3	Good	3.77551	In	74	0.0556241	0.886999
787	Fosetyl	1	3	3	3	Good	4.05299	In	38	0.00599762	0.988389
788	Fosmethilan	1	3	3	3	Good	7.40115	In	5	0.0932219	0.919381
789	Fospirate	1	3	3	3	Good	5.35376	In	8	0.00839105	0.992214
790	Fosthiazate	1	3	3	3	Good	5.69617	In	15	0.018541	0.984624
791	Fosthietan	1	3	3	3	Good	6.72077	In	35	0.0365462	0.969292
792	Fuberidazole	1	3	3	3	Good	3.89303	In	38	0.0713272	0.891082
793	Fufenozide	1	3	3	3	Good	6.48633	In	37	0.0400246	0.963095
794	Fumaric acid	1	3	3	3	Good	3.33691	In	71	0.00841956	0.975246
795	Fuphenthiourea	1	3	3	3	Good	4.97166	In	99	0.132465	0.88013
796	Furalane	1	3	3	3	Good	4.502	In	73	0.0131602	0.981304
797	Furalaxyl	1	3	3	3	Good	5.58706	In	100	0.0708157	0.933775
798	Furalaxyl-M	1	3	3	3	Good	6.61946	In	37	0.0206122	0.983856
799	Furametpyr	1	3	3	3	Good	5.75717	In	29	0.0140245	0.986673
800	Furathiocarb	1	3	3	3	Good	4.31679	In	94	0.0348263	0.950951
801	Furconazole	1	3	3	3	Good	5.1565	In	23	0.243272	0.788767
802	Furethrin	1	3	3	3	Good	6.55658	In	4	0.0134949	0.989657
803	Furfural	1	3	3	3	Good	4.04374	In	38	0.00382579	0.992687
804	Furilazole	1	3	3	3	Good	3.61574	In	25	0.117617	0.694215
805	Furmecyclox	1	3	3	3	Good	5.4052	In	104	0.0187874	0.982409
806	Furyloxyfen	1	3	3	3	Good	6.77741	In	97	0.0906787	0.911977
807	Gliftor	1	3	3	3	Good	3.9738	In	38	0.0254992	0.96046
808	Glufosinate	1	3	3	3	Good	3.54644	In	66	0.0648499	0.856367
809	Glutaraldehyde	1	3	3	3	Good	3.75279	In	43	0.0241386	0.943822
810	Glycerin	1	3	3	3	Good	2.92823	In	77	0.0594154	0.792058
811	Glyceryl distearate	1	2	1	1	Bad/Unreliable	9.3849	Outside AD	7	0.208777	0.844712
812	Glyodin	1	3	3	3	Good	4.75015	In	53	0.0801237	0.917987
813	Glyphosate	1	3	3	3	Good	3.08536	In	77	0.024825	0.941778
814	Glyphosine	1	3	3	3	Good	3.01341	In	77	0.0337756	0.883618
815	Griseofulvin	1	3	3	3	Good	5.2052	In	58	0.017227	0.983382
816	Guadipyr	1	3	3	3	Good	3.56901	In	75	0.0186621	0.952484
817	Guazatine	1	3	3	3	Good	3.1326	In	49	0.0457247	0.859261
818	Halacrinate	1	3	3	3	Good	5.55943	In	100	0.0745493	0.929672
819	Halauxifen	1	3	3	3	Good	5.3922	In	104	0.0795094	0.927208
820	Halauxifen-methyl	1	3	3	3	Good	5.53091	In	20	0.072527	0.929863
821	Halfenprox	1	3	3	3	Good	6.93402	In	88	0.00458965	0.996002
822	Halofenozide	1	3	3	3	Good	5.67752	In	15	0.067766	0.938086
823	Halosafen	1	3	3	3	Good	5.82367	In	22	0.0145471	0.986418
824	Halosulfuron-methyl	1	3	3	3	Good	2.896	In	77	0.0675155	0.786843
825	Haloxydine	1	3	3	3	Good	4.42992	In	46	0.00353316	0.994643
826	Haloxyfop-etotyl	1	3	3	3	Good	6.20943	In	93	0.0140702	0.988378
827	Haloxyfop-P-methyl	1	3	3	3	Good	6.01506	In	34	0.015826	0.986065
828	Heptachlor	1	3	3	3	Good	6.7885	In	13	0.00691616	0.995181
829	Heptafluthrin	1	3	3	3	Good	6.51071	In	4	0.0135221	0.987509
830	Heptenophos	1	3	3	3	Good	5.64428	In	47	0.0179144	0.982884
831	Heptopargil	1	3	3	3	Good	5.21961	In	58	0.0170066	0.983635
832	Heterophos	1	3	3	3	Good	5.6126	In	100	0.0187342	0.982454
833	Hexachloroacetone	1	3	3	3	Good	5.10595	In	65	0.0188629	0.985878
834	Hexachlorobenzene	1	3	3	3	Good	6.19666	In	93	0.00708186	0.994201
835	Hexachlorophene	1	3	3	3	Good	6.61913	In	21	0.0267198	0.976096
836	Hexaconazole	1	3	3	3	Good	4.79786	In	16	0.121671	0.879256
837	Hexadecanoic acid	1	3	3	3	Good	6.17103	In	93	0.00884094	0.991262
838	Hexaflumuron	1	3	3	3	Good	5.22314	In	96	0.0646644	0.950668
839	Hexazinone	1	3	3	3	Good	3.2397	In	49	0.00192178	0.995196
840	Hexylene glycol	1	3	3	3	Good	3.47113	In	66	0.0507496	0.868808
841	Hexylthiofos	1	3	3	3	Good	5.87493	In	22	0.0111469	0.990209
842	Hexythiazox	1	3	3	3	Good	5.71587	In	29	0.0253679	0.975297
843	Huanjunzuo	1	3	3	3	Good	4.70675	In	53	0.0727436	0.928222
844	Hydramethylnon	1	3	3	3	Good	5.40178	In	104	0.0403967	0.966479
845	Hydroquinone	1	3	3	3	Good	4.04657	In	38	0.0044853	0.991371
846	Hymexazol	1	3	3	3	Good	3.46544	In	66	0.0188988	0.950692
847	Hyquincarb	1	3	3	3	Good	4.65578	In	16	0.018395	0.97705
848	Icaridin	1	3	3	3	Good	4.6147	In	41	0.0648696	0.91916
849	Imazalil	1	3	3	3	Good	5.39677	In	20	0.139427	0.887318
850	Imazamethabenz	1	3	3	3	Good	4.07432	In	38	0.0649131	0.89155
851	Imazamethabenz-methyl	1	3	3	3	Good	4.1155	In	78	0.0643567	0.906127
852	Imazamox	1	3	3	3	Good	3.71975	In	43	0.0668505	0.848199
853	Imazapic	1	3	3	3	Good	3.79443	In	43	0.0707266	0.836371
854	Imazapic-ammonium	1	3	3	3	Good	3.79443	In	43	0.0707266	0.836371
855	Imazapyr	1	3	3	3	Good	3.65233	In	43	0.0667371	0.859441
856	Imazaquin	1	3	3	3	Good	4.18614	In	78	0.0495226	0.935324
857	Imazaquin methyl	1	3	3	3	Good	4.22746	In	78	0.0420794	0.951346
858	Imazethapyr	1	3	3	3	Good	3.91167	In	38	0.0728199	0.904187
859	Imazosulfuron	1	3	3	3	Good	3.41324	In	71	0.0589694	0.841783
860	Imibenconazole	1	3	3	3	Good	5.12553	In	58	0.0669903	0.959874
861	Imicyafos	1	3	3	3	Good	3.57193	In	75	0.0180688	0.95417
862	Imidacloprid	1	3	3	3	Good	2.65975	In	49	0.116418	0.560216
863	Imidaclothiz	1	3	3	3	Good	2.68823	In	49	0.110748	0.581699
864	Iminoctadine triacetate	1	3	3	3	Good	3.1326	In	49	0.0457247	0.859261
865	Imiprothrin	1	3	3	3	Good	4.26235	In	78	0.0276442	0.957764
866	Inabenfide	1	3	3	3	Good	5.80805	In	22	0.00745046	0.992757
867	Indanofan	1	3	3	3	Good	5.65027	In	15	0.0218923	0.978112
868	Indazapyroxamet	1	3	3	3	Good	4.83256	In	70	0.00897279	0.989792
869	Indaziflam	1	3	3	3	Good	4.81345	In	72	0.0347229	0.968233
870	Indolauxipyr	1	3	3	3	Good	5.12686	In	61	0.025751	0.97764
871	Indolauxipyr-cyanomethyl	1	3	3	3	Good	5.11507	In	61	0.023118	0.978775
872	Indoxacarb	1	3	3	3	Good	5.03357	In	18	0.137143	0.879609
873	Inezin	1	3	3	3	Good	5.67106	In	15	0.01649	0.983559
874	Inpyrfluxam	1	3	3	3	Good	6.3074	In	28	0.0292982	0.971646
875	Iodobonil	1	3	3	3	Good	5.1866	In	58	0.00957385	0.992056
876	Iodofenphos	1	3	3	3	Good	5.68013	In	15	0.0141466	0.985936
877	Iodomethane	1	3	3	3	Good	4.02334	In	38	0.00142088	0.997704
878	Iodosulfuron	1	3	3	3	Good	2.56272	In	14	0.125696	-0.0273038
879	Iodosulfuron-methyl-sodium	1	3	3	3	Good	3.16487	In	49	0.0426521	0.863816
880	Iofensulfuron	1	3	3	3	Good	2.70258	In	49	0.107892	0.59253
881	Ioxynil	1	3	3	3	Good	4.73051	In	33	0.00381863	0.995412
882	Ioxynil octanoate	1	3	3	3	Good	5.93125	In	34	0.0192497	0.983277
883	Ipazine	1	3	3	3	Good	3.4579	In	49	0.043668	0.859938
884	Ipconazole	1	3	3	3	Good	5.77261	In	22	0.1269	0.903221
885	Ipfencarbazone	1	3	3	3	Good	6.02934	In	98	0.104832	0.903829
886	Ipfentrifluconazole	1	3	3	3	Good	5.90866	In	98	0.102146	0.906551
887	Ipflufenoquin	1	3	3	3	Good	6.25389	In	93	0.0595092	0.948522
888	Iprobenfos	1	3	3	3	Good	6.53683	In	4	0.0141342	0.990146
889	Iprodione	1	3	3	3	Good	4.49488	In	78	0.0528217	0.924907
890	Iprovalicarb	1	3	3	3	Good	7.00632	In	64	0.0825418	0.935229
891	IPSP	1	3	3	3	Good	7.52824	In	2	0.0845187	0.936867
892	Isamidofos	1	3	3	3	Good	5.54974	In	20	0.00492859	0.995293
893	Isazofos	1	3	3	3	Good	4.64182	In	82	0.0635578	0.931494
894	Isobenzan	1	3	3	3	Good	7.33012	In	5	0.00352994	0.996588
895	Isobornyl thiocyanoacetate	1	3	3	3	Good	5.58865	In	47	0.00552087	0.99469
896	Isocarbamid	1	3	3	3	Good	2.82596	In	77	0.0770925	0.733734
897	Isocarbophos	1	3	3	3	Good	5.03896	In	65	0.00855909	0.99159
898	Isocil	1	3	3	3	Good	3.1692	In	49	0.0145872	0.944995
899	Isocycloseram	1	3	3	3	Good	6.7213	In	37	0.0246832	0.979545
900	Isodrin	1	3	3	3	Good	7.35227	In	5	0.00369137	0.997761
901	Isofenphos	1	3	3	3	Good	6.04856	In	34	0.0279505	0.977753
902	Isofenphos-methyl	1	3	3	3	Good	5.87114	In	22	0.0216901	0.98211
903	Isofetamid	1	3	3	3	Good	6.49994	In	37	0.0375173	0.965965
904	Isoflucypram	1	3	3	3	Good	6.9612	In	64	0.00930541	0.992251
905	Isolan	1	3	3	3	Good	4.95461	In	61	0.0363088	0.967592
906	Isomalathion	1	3	3	3	Good	6.94812	In	88	0.0508208	0.954975
907	Isomethiozin	1	3	3	3	Good	4.35835	In	78	0.0331573	0.953208
908	Isonoruron	1	3	3	3	Good	5.12319	In	65	0.0799193	0.932201
909	Isophorone	1	3	3	3	Good	4.65229	In	16	0.0193922	0.975805
910	Isopolinate	1	3	3	3	Good	5.34957	In	8	0.0184398	0.983705
911	Isoprocarb	1	3	3	3	Good	5.07417	In	65	0.00327581	0.997085
912	Isopropalin	1	3	3	3	Good	6.40755	In	12	0.0245449	0.976923
913	Isopropyl myristate	1	3	3	3	Good	6.55448	In	4	0.0140695	0.988742
914	Isoprothiolane	1	3	3	3	Good	7.13587	In	45	0.0683884	0.947502
915	Isoproturon	1	3	3	3	Good	3.98778	In	80	0.0127293	0.977124
916	Isopyrazam	1	3	3	3	Good	7.4903	In	2	0.0250689	0.97772
917	Isopyrimol	1	3	3	3	Good	4.00832	In	80	0.0132946	0.978772
918	Isothioate	1	3	3	3	Good	7.10771	In	88	0.079215	0.934394
919	Isotianil	1	3	3	3	Good	5.2469	In	96	0.00443396	0.996044
920	Isouron	1	3	3	3	Good	3.76457	In	43	0.0635999	0.859819
921	Isoval	1	3	3	3	Good	5.21314	In	96	0.0390847	0.969652
922	Isoxaben	1	3	3	3	Good	5.45228	In	84	0.00758215	0.994293
923	Isoxachlortole	1	3	3	3	Good	5.22039	In	58	0.0170266	0.983648
924	Isoxadifen	1	3	3	3	Good	5.01516	In	61	0.0246828	0.983347
925	Isoxadifen ethyl	1	3	3	3	Good	5.25315	In	61	0.0653251	0.940822
926	Isoxaflutole	1	3	3	3	Good	5.39119	In	104	0.019077	0.982086
927	Isoxapyrifop	1	3	3	3	Good	5.88346	In	34	0.117069	0.901852
928	Isoxathion	1	3	3	3	Good	5.45044	In	84	0.00718736	0.99481
929	Izopamfos	1	3	3	3	Good	3.99327	In	38	0.0554248	0.910354
930	Jiajizengxiaolin	1	3	3	3	Good	4.77581	In	17	0.00336425	0.995929
931	Kadethrin	1	3	3	3	Good	6.48776	In	4	0.0148836	0.985184
932	Kappa-bifenthrin	1	3	3	3	Good	7.36186	In	5	0.0244115	0.977316
933	Kappa-tefluthrin	1	3	3	3	Good	6.82439	In	3	0.0106713	0.989979
934	Karbutilate	1	3	3	3	Good	3.53333	In	75	0.0260873	0.93187
935	Kelevan	1	3	3	3	Good	5.95484	In	34	0.0185451	0.982874
936	Ketospiradox	1	3	3	3	Good	4.03471	In	38	0.00179161	0.99692
937	Kinoprene	1	3	3	3	Good	6.3654	In	28	0.0241745	0.977725
938	Kresoxim-methyl	1	3	3	3	Good	5.14157	In	61	0.0398536	0.963417
939	Lactofen	1	3	3	3	Good	6.57954	In	21	0.0139754	0.988703
940	Lancotrione	1	3	3	3	Good	4.83845	In	72	0.010759	0.98811
941	Lavandulyl senecioate	1	3	3	3	Good	5.79655	In	22	0.0103366	0.989821
942	Lenacil	1	3	3	3	Good	3.5128	In	75	0.0536356	0.887495
943	Leptophos	1	3	3	3	Good	6.09579	In	68	0.0111403	0.989045
944	Lindane	1	3	3	3	Good	7.22312	In	1	0.00852615	0.995657
945	Linuron	1	3	3	3	Good	4.21269	In	81	0.0552872	0.906832
946	Lithium perfluorooctane sulfonate	1	3	3	3	Good	5.68221	In	15	0.0136128	0.986479
947	Lufenuron	1	3	3	3	Good	5.53968	In	84	0.0611734	0.941386
948	Lythidathion	1	3	3	3	Good	7.30755	In	5	0.0696557	0.947003
949	Malathion	1	3	3	3	Good	6.78918	In	35	0.0288849	0.984917
950	Maleic hydrazide	1	3	3	3	Good	3.04186	In	77	0.0297394	0.906612
951	Malic acid	1	3	3	3	Good	3.23693	In	71	0.0310471	0.908776
952	Malonoben	1	3	3	3	Good	5.64384	In	100	0.0215962	0.982006
953	Mancopper	1	3	3	3	Good	5.52867	In	20	0.0479051	0.959788
954	Mandestrobin	1	3	3	3	Good	5.72532	In	15	0.0675365	0.942399
955	Mandipropamid	1	3	3	3	Good	5.78674	In	98	0.0583292	0.950908
956	Mazidox	1	3	3	3	Good	3.51579	In	66	0.0634185	0.866277
957	MCPA	1	3	3	3	Good	4.52889	In	41	0.00235293	0.996695
958	MCPA-butotyl	1	3	3	3	Good	5.14736	In	58	0.0207315	0.980154
959	MCPA-butyl	1	3	3	3	Good	5.13926	In	58	0.0231161	0.9777
960	MCPA-etexyl	1	3	3	3	Good	6.15731	In	93	0.0164869	0.986319
961	MCPA-ethyl	1	3	3	3	Good	4.77946	In	17	0.00441743	0.99466
962	MCPA-isobutyl	1	3	3	3	Good	5.40196	In	104	0.0187783	0.982334
963	MCPA-isoctyl	1	3	3	3	Good	6.15731	In	93	0.0164869	0.986319
964	MCPA-isopropyl	1	3	3	3	Good	5.2913	In	96	0.018959	0.985228
965	MCPA-methyl	1	3	3	3	Good	4.59422	In	31	0.0102287	0.986322
966	MCPA-olamine	1	3	3	3	Good	4.52889	In	41	0.00235293	0.996695
967	MCPA-thioethyl	1	3	3	3	Good	5.11126	In	65	0.0201362	0.984973
968	MCPB	1	3	3	3	Good	4.92305	In	86	0.0106117	0.988763
969	M-cumenyl methylcarbamate	1	3	3	3	Good	5.07417	In	65	0.00327581	0.997085
970	Mebenil	1	3	3	3	Good	5.08225	In	65	0.0143353	0.987332
971	Mecarbam	1	3	3	3	Good	6.69159	In	35	0.0313671	0.97164
972	Mecarbinzid	1	3	3	3	Good	3.28493	In	49	0.0394323	0.876237
973	Mecarphon	1	3	3	3	Good	6.16145	In	93	0.0570679	0.947325
974	Mecoprop	1	3	3	3	Good	5.05975	In	65	0.00253291	0.998193
975	Mecoprop methyl	1	3	3	3	Good	5.09808	In	65	0.0108298	0.989676
976	Mecoprop-P isobutyl	1	3	3	3	Good	5.92703	In	34	0.0179437	0.984619
977	Medetomidine	1	3	3	3	Good	3.69454	In	75	0.0475107	0.886975
978	Medinoterb	1	3	3	3	Good	5.63591	In	100	0.071042	0.932013
979	Medinoterb acetate	1	3	3	3	Good	5.77648	In	98	0.0610678	0.948303
980	Mefenacet	1	3	3	3	Good	5.29775	In	61	0.0778544	0.928392
981	Mefenpyr	1	3	3	3	Good	4.97276	In	61	0.0326078	0.972399
982	Mefenpyr diethyl	1	3	3	3	Good	5.36684	In	104	0.0812467	0.926345
983	Mefentrifluconazole	1	3	3	3	Good	5.34232	In	23	0.146221	0.877277
984	Mefluidide	1	3	3	3	Good	4.74718	In	33	0.00242242	0.997024
985	Menazon	1	3	3	3	Good	5.26488	In	23	0.171182	0.8595
986	Mepanipyrim	1	3	3	3	Good	3.64389	In	75	0.00669929	0.987087
987	Mephenate	1	3	3	3	Good	4.50226	In	73	0.00886196	0.987511
988	Mephosfolan	1	3	3	3	Good	7.11433	In	88	0.0797272	0.933867
989	Mepiquat	1	3	3	3	Good	4.11957	In	38	0.0218256	0.958512
990	Mepronil	1	3	3	3	Good	5.79192	In	22	0.0115055	0.988641
991	Merphos	1	3	3	3	Good	8.38211	In	7	0.117898	0.89898
992	Mesosulfuron	1	2	3	3	Good	2.21262	In	14	0.0563025	-0.0430551
993	Mesosulfuron-methyl	1	2	3	3	Good	2.25248	In	14	0.0621886	-0.0182707
994	Mesotrione	1	3	3	3	Good	4.64759	In	16	0.0259635	0.974246
995	Metaflumizone	1	3	3	3	Good	6.05947	In	98	0.103513	0.904761
996	Metalaxyl	1	3	3	3	Good	4.96193	In	61	0.0344058	0.969925
997	Metaldehyde	1	3	1	1	Bad/Unreliable	2.4139	Outside AD	14	0.216692	-0.444296
998	Metam	1	3	3	3	Good	5.62676	In	15	0.0650831	0.944947
999	Metamifop	1	3	3	3	Good	7.16982	In	45	0.064994	0.944068
1000	Metamitron	1	3	3	3	Good	3.05476	In	77	0.0458679	0.841134
1001	Metarylpicoxamid	1	3	3	3	Good	6.73775	In	37	0.0455889	0.964919
1002	Metazachlor	1	3	3	3	Good	3.56279	In	75	0.0199347	0.948894
1003	Metazosulfuron	1	3	3	3	Good	3.38423	In	77	0.0605775	0.845399
1004	Metazoxolon	1	3	3	3	Good	4.62833	In	82	0.0411563	0.949482
1005	Metcamifen	1	3	3	3	Good	2.82363	In	49	0.0839134	0.683868
1006	Metconazole	1	3	3	3	Good	4.71489	In	53	0.071362	0.929791
1007	Metepa	1	3	3	3	Good	3.94432	In	38	0.0279315	0.950873
1008	Methabenzthiazuron	1	3	3	3	Good	3.25565	In	49	0.0388602	0.873379
1009	Methacrifos	1	3	3	3	Good	4.30547	In	90	0.017218	0.971211
1010	Methamidophos	1	3	3	3	Good	4.02905	In	38	0.000882466	0.998363
1011	Methasulfocarb	1	3	3	3	Good	4.23367	In	90	0.000820096	0.998686
1012	Methazole	1	3	3	3	Good	4.16436	In	81	0.0551758	0.904879
1013	Methfuroxam	1	3	3	3	Good	5.18103	In	58	0.0110689	0.990366
1014	Methidathion	1	3	3	3	Good	7.1141	In	64	0.0743099	0.931023
1015	Methiocarb	1	3	3	3	Good	4.85156	In	86	0.0117732	0.987309
1016	Methiopyrsulfuron	1	3	3	3	Good	2.79533	In	49	0.0895003	0.662511
1017	Methiotepa	1	3	3	3	Good	4.00086	In	38	0.0196486	0.96502
1018	Methiozolin	1	3	3	3	Good	5.65191	In	15	0.0214665	0.97854
1019	Methiuron	1	3	3	3	Good	3.33946	In	49	0.0426916	0.881437
1020	Methocrotophos	1	3	3	3	Good	4.15834	In	54	0.0178319	0.969913
1021	Methomyl	1	3	3	3	Good	4.13256	In	81	0.0165388	0.982019
1022	Methoprene	1	3	3	3	Good	6.5919	In	21	0.00836055	0.992218
1023	Methoprotryne	1	3	3	3	Good	3.33225	In	71	0.0963838	0.751922
1024	Methoxychlor	1	3	3	3	Good	6.36267	In	12	0.0300998	0.971699
1025	Methoxyfenozide	1	3	3	3	Good	5.85616	In	98	0.0455411	0.961446
1026	Methoxyphenone	1	3	3	3	Good	5.2216	In	58	0.00536336	0.994791
1027	Methyl (((1-(5-(2-chloro-4-(trifluoromethyl)phenoxy)-2-nitrophenyl)-2-methoxyethylidene)amino)oxy)acetate	1	3	3	3	Good	6.34125	In	28	0.0632269	0.946982
1028	Methyl ether cellulose	1	3	3	3	Good	6.93515	In	1	0.146897	0.866794
1029	Methyl isobutyl ketone	1	3	3	3	Good	4.63745	In	31	0.0263339	0.970524
1030	Methyl isothiocyanate	1	3	3	3	Good	3.86955	In	38	0.0379275	0.924707
1031	Methyl nonyl ketone	1	3	3	3	Good	5.30255	In	23	0.00576842	0.995677
1032	Methylacetophos	1	3	3	3	Good	4.34898	In	89	0.0220463	0.966736
1033	Methyldymron	1	3	3	3	Good	4.06762	In	80	0.0235738	0.953306
1034	Methylene bisthiocyanate	1	3	3	3	Good	6.08543	In	98	0.0539827	0.948304
1035	Methylisothiazoline	1	3	3	3	Good	3.7869	In	43	0.0312611	0.926599
1036	Metiram	1	3	3	3	Good	5.71399	In	15	0.0492404	0.961203
1037	Metobenzuron	1	3	3	3	Good	4.42341	In	78	0.232376	0.728678
1038	Metobromuron	1	3	3	3	Good	3.95538	In	38	0.0651687	0.892089
1039	Metofluthrin	1	3	3	3	Good	6.25553	In	9	0.0251853	0.980599
1040	Metolcarb	1	3	3	3	Good	4.36372	In	89	0.0181638	0.972594
1041	Metominostrobin	1	3	3	3	Good	4.94364	In	53	0.032935	0.965424
1042	Metosulam	1	3	3	3	Good	3.99446	In	38	0.0628189	0.892745
1043	Metoxadiazone	1	3	3	3	Good	4.52609	In	82	0.0159437	0.98038
1044	Metoxuron	1	3	3	3	Good	3.23184	In	49	0.0167109	0.946165
1045	Metrafenone	1	3	3	3	Good	5.6019	In	100	0.0185908	0.982583
1046	Metribuzin	1	3	3	3	Good	3.19175	In	77	0.0399907	0.857501
1047	Metsulfovax	1	3	3	3	Good	4.98293	In	92	0.00148306	0.998434
1048	Metsulfuron	1	3	3	3	Good	2.5009	In	14	0.100522	0
1049	Metsulfuron-methyl	1	3	3	3	Good	2.53993	In	14	0.106679	0
1050	Metyltetraprole	1	3	3	3	Good	5.29596	In	23	0.145413	0.877748
1051	Mevinphos	1	3	3	3	Good	4.2461	In	90	0.00236034	0.995971
1052	Mexacarbate	1	3	3	3	Good	4.51689	In	41	0.00559846	0.992118
1053	Mipafox	1	3	3	3	Good	3.96459	In	38	0.0373017	0.949577
1054	Mirex	1	3	3	3	Good	6.46454	In	12	0.00646728	0.994125
1055	Mivorilaner	1	3	3	3	Good	6.9887	In	64	0.0713953	0.943675
1056	Modoflaner	1	3	3	3	Good	7.14957	In	45	0.0292517	0.974875
1057	Molinate	1	3	3	3	Good	4.84781	In	72	0.0121198	0.992813
1058	Momfluorothrin	1	3	3	3	Good	6.20789	In	93	0.0256497	0.978287
1059	Monalide	1	3	3	3	Good	5.49153	In	84	0.0176823	0.983374
1060	Monocrotophos	1	3	3	3	Good	4.0246	In	38	0.00119547	0.998297
1061	Monolinuron	1	3	3	3	Good	3.9043	In	38	0.0700197	0.891261
1062	Monosulfuron	1	3	3	3	Good	3.09715	In	49	0.0498609	0.846089
1063	Monosulfuron-methyl	1	3	3	3	Good	2.59993	In	49	0.128352	0.515079
1064	Monuron	1	3	3	3	Good	3.2278	In	49	0.0167454	0.946359
1065	Morfamquat	1	3	3	3	Good	5.78487	In	98	0.098692	0.917736
1066	Morphothion	1	3	3	3	Good	6.526	In	37	0.0516894	0.960128
1067	Mucochloric anhydride	1	3	3	3	Good	5.17204	In	58	0.0368177	0.968432
1068	Myclobutanil	1	3	3	3	Good	3.93966	In	80	0.0110917	0.985701
1069	Myclobutanil hydrochloride	1	3	3	3	Good	3.62767	In	75	0.0460242	0.887099
1070	Myclozolin	1	3	3	3	Good	4.91785	In	86	0.00913893	0.990478
1071	N-(3-chloro-2,6-dimethylphenyl)-2-methoxy-N-(tetrahydr-2-oxo-3-furanyl)acetamide	1	3	3	3	Good	4.84559	In	99	0.0916737	0.912994
1072	N,N-dimethyl capramide	1	3	3	3	Good	5.06348	In	65	0.0119763	0.989325
1073	N1,N2-diallyl-N2-dichloroacetylglycinamide	1	3	3	3	Good	4.58199	In	82	0.023016	0.972285
1074	Naftalofos	1	3	3	3	Good	5.43431	In	84	0.0780444	0.927522
1075	Naled	1	3	3	3	Good	5.60141	In	100	0.00226637	0.998713
1076	Naphthalene	1	3	3	3	Good	4.89699	In	86	0.00388922	0.997412
1077	Naproanilide	1	3	3	3	Good	6.22542	In	93	0.0632252	0.947081
1078	Napropamide	1	3	3	3	Good	5.82889	In	98	0.0500931	0.961274
1079	Naptalam	1	3	3	3	Good	5.33873	In	8	0.00456531	0.996574
1080	Neburon	1	3	3	3	Good	4.31416	In	94	0.0343742	0.951504
1081	Niclosamide	1	3	3	3	Good	5.62694	In	100	0.0196338	0.982261
1082	Nicofluprole	1	3	3	3	Good	7.37236	In	5	0.0334375	0.968628
1083	Nicosulfuron	1	3	3	3	Good	2.86087	In	77	0.0732843	0.758434
1084	Nitenpyram	1	3	3	3	Good	3.20041	In	49	0.0179686	0.947704
1085	Nithiazine	1	3	3	3	Good	3.46641	In	66	0.0486315	0.887851
1086	Nitralin	1	3	3	3	Good	5.24944	In	96	0.0040435	0.996402
1087	Nitrapyrin	1	3	3	3	Good	5.23034	In	58	0.00696086	0.993563
1088	Nitrilacarb	1	3	3	3	Good	4.58213	In	82	0.0266225	0.972764
1089	Nitrofen	1	3	3	3	Good	6.01814	In	68	0.00870888	0.992223
1090	Nitrothal-isopropyl	1	3	3	3	Good	5.74481	In	22	0.0312503	0.974682
1091	N-methyl saccharine	1	3	3	3	Good	3.70398	In	43	0.0145398	0.969603
1092	N-methyl-2-pyrrolidone	1	3	3	3	Good	3.61825	In	43	0.0103387	0.978382
1093	N-methylneodecanamide	1	3	3	3	Good	5.09606	In	65	0.0102323	0.990304
1094	N-nitrosodimethylamine	1	3	3	3	Good	3.61337	In	43	0.0110599	0.977041
1095	Norbormide	1	3	3	3	Good	7.47858	In	67	0.0725508	0.9409
1096	Norflurazon	1	3	3	3	Good	4.96	In	61	0.0392817	0.969294
1097	Nornicotine	1	3	3	3	Good	4.5902	In	31	0.0168113	0.980955
1098	Noruron	1	3	3	3	Good	5.12319	In	65	0.0799193	0.932201
1099	Novaluron	1	3	3	3	Good	5.17457	In	58	0.0686931	0.94871
1100	Noviflumuron	1	3	3	3	Good	5.6212	In	15	0.0508024	0.968984
1101	Nuarimol	1	3	3	3	Good	3.92476	In	80	0.013395	0.979193
1102	O,O'-DDT	1	3	3	3	Good	6.94997	In	10	0.00349908	0.997551
1103	O,P'-DDT	1	3	3	3	Good	6.94997	In	10	0.00349908	0.997551
1104	Octachlorodipropyl ether	1	3	3	3	Good	5.91885	In	34	0.0541885	0.955402
1105	Octhilinone	1	3	3	3	Good	5.12969	In	65	0.0244237	0.979873
1106	Ofurace	1	3	3	3	Good	4.80939	In	17	0.0899591	0.921324
1107	Olein	1	1	1	1	Bad/Unreliable	12.4156	Outside AD	7	0.675364	0.600826
1108	Omethoate	1	3	3	3	Good	3.94406	In	38	0.0202982	0.960014
1109	Orbencarb	1	3	3	3	Good	5.4585	In	84	0.00901456	0.992548
1110	Orthosulfamuron	1	3	3	3	Good	2.62281	In	77	0.11634	0.568924
1111	Orysastrobin	1	3	3	3	Good	4.50219	In	82	0.0139274	0.984397
1112	Oryzalin	1	3	3	3	Good	4.88872	In	86	0.00308506	0.99699
1113	Oxabetrinil	1	3	3	3	Good	4.4915	In	73	0.0117368	0.983105
1114	Oxadiargyl	1	3	3	3	Good	6.01027	In	98	0.0439707	0.963906
1115	Oxadiazon	1	3	3	3	Good	6.82706	In	37	0.0423074	0.966244
1116	Oxadixyl	1	3	3	3	Good	4.57699	In	82	0.0254488	0.974643
1117	Oxamyl	1	3	3	3	Good	3.69372	In	75	0.054969	0.879761
1118	Oxapyrazon	1	3	3	3	Good	4.01875	In	81	0.0403013	0.931499
1119	Oxasulfuron	1	3	3	3	Good	2.97661	In	49	0.0532728	0.799656
1120	Oxaziclomefone	1	3	3	3	Good	6.13495	In	93	0.015483	0.986078
1121	Oxazosulfyl	1	3	3	3	Good	5.13804	In	61	0.0284953	0.974581
1122	Oxine-copper	1	3	3	3	Good	4.36304	In	82	0.0398481	0.943458
1123	Oxolinic acid	1	3	3	3	Good	4.19549	In	54	0.00901061	0.985986
1124	Oxpoconazole	1	3	3	3	Good	3.49428	In	25	0.15555	0.60486
1125	Oxpoconazole fumarate	1	3	3	3	Good	3.49428	In	25	0.15555	0.60486
1126	Oxycarboxin	1	3	3	3	Good	4.146	In	54	0.0208602	0.964571
1127	Oxydemeton-methyl	1	3	3	3	Good	4.45066	In	87	0.0044667	0.99445
1128	Oxydeprofos	1	3	3	3	Good	4.94837	In	18	0.0112213	0.988072
1129	Oxyfluorfen	1	3	3	3	Good	6.93031	In	37	0.0618244	0.946224
1130	Parafluron	1	3	3	3	Good	3.59559	In	75	0.0134083	0.967842
1131	Paraquat	1	3	3	3	Good	3.99883	In	38	0.00703185	0.986092
1132	Parathion-ethyl	1	3	3	3	Good	5.34066	In	8	0.00500415	0.996011
1133	Parathion-methyl	1	3	3	3	Good	4.98384	In	92	0.00148257	0.998439
1134	Parinol	1	3	3	3	Good	5.76409	In	60	0.002711	0.997704
1135	Pebulate	1	3	3	3	Good	5.13979	In	58	0.0229602	0.97786
1136	Pefurazoate	1	3	3	3	Good	4.66365	In	82	0.0666958	0.932113
1137	Penconazole	1	3	3	3	Good	4.58181	In	82	0.0660072	0.926412
1138	Pencycuron	1	3	3	3	Good	5.13752	In	58	0.0731097	0.952492
1139	Pendimethalin	1	3	3	3	Good	6.14759	In	93	0.0178661	0.985146
1140	Penflufen	1	3	3	3	Good	6.25047	In	9	0.0250416	0.980051
1141	Penfluron	1	3	3	3	Good	4.41679	In	94	0.0521707	0.921884
1142	Penoxsulam	1	3	3	3	Good	4.36472	In	78	0.0335228	0.951822
1143	Pentachlorophenol	1	3	3	3	Good	5.75779	In	60	0.0031169	0.9969
1144	Pentanochlor	1	3	3	3	Good	5.78658	In	22	0.0128585	0.987277
1145	Penthiopyrad	1	3	3	3	Good	6.54843	In	4	0.0151039	0.991315
1146	Pentoxazone	1	3	3	3	Good	6.05757	In	68	0.0157778	0.986726
1147	Perfluidone	1	3	3	3	Good	4.99863	In	95	0.0105999	0.989007
1148	Permethrin	1	3	3	3	Good	7.11531	In	45	0.00499988	0.996469
1149	Peroxyacetic acid	1	3	3	3	Good	3.5033	In	66	0.0134601	0.961612
1150	Pethoxamid	1	3	3	3	Good	5.42972	In	104	0.0781986	0.92847
1151	Phenisopham	1	3	3	3	Good	6.10099	In	68	0.0183041	0.98543
1152	Phenkapton	1	3	3	3	Good	8.02771	In	44	0.117153	0.898477
1153	Phenobenzuron	1	3	3	3	Good	4.34732	In	94	0.0405409	0.944523
1154	Phenthoate	1	3	3	3	Good	7.1876	In	88	0.0865072	0.92815
1155	Phorate	1	3	3	3	Good	7.00116	In	88	0.0636367	0.947992
1156	Phosacetim	1	3	3	3	Good	4.65755	In	82	0.0862423	0.91078
1157	Phosalone	1	3	3	3	Good	7.3844	In	5	0.0931247	0.920487
1158	Phosametine	1	3	3	3	Good	2.76929	In	77	0.0772847	0.686333
1159	Phosdiphen	1	3	3	3	Good	6.75477	In	105	0.0269519	0.97662
1160	Phosfolan	1	3	3	3	Good	6.74136	In	35	0.0368705	0.967344
1161	Phosmet	1	3	3	3	Good	6.62376	In	35	0.0366468	0.964115
1162	Phosnichlor	1	3	3	3	Good	5.2905	In	23	0.00754643	0.992822
1163	Phosphamidon	1	3	3	3	Good	4.85112	In	86	0.0119002	0.987162
1164	Phosphane	1	3	3	3	Good	3.52229	In	66	0.0119098	0.967069
1165	Phoxim	1	3	3	3	Good	5.22644	In	61	0.0582241	0.948426
1166	Phthalide	1	3	3	3	Good	5.42799	In	84	0.00498711	0.995223
1167	Picarbutrazox	1	3	3	3	Good	4.1665	In	81	0.0551258	0.904967
1168	Picloram	1	3	3	3	Good	4.86773	In	53	0.013913	0.990467
1169	Picloram-isoctyl	1	3	3	3	Good	6.76923	In	37	0.0319328	0.97436
1170	Picloram-methyl	1	3	3	3	Good	4.92389	In	53	0.0282872	0.971953
1171	Picolinafen	1	3	3	3	Good	6.52235	In	37	0.0329757	0.970732
1172	Picoxystrobin	1	3	3	3	Good	5.36248	In	104	0.010597	0.989481
1173	Pindone	1	3	3	3	Good	4.95779	In	95	0.0107682	0.98988
1174	Pinoxaden	1	3	3	3	Good	5.38158	In	104	0.0801561	0.926848
1175	Piperalin	1	3	3	3	Good	5.3338	In	8	0.0583253	0.948333
1176	Piperonyl butoxide	1	3	3	3	Good	5.3033	In	23	0.00563101	0.995803
1177	Piperonyl cyclonene	1	3	3	3	Good	6.14365	In	93	0.0184752	0.98467
1178	Piperonyl sulfoxide	1	3	3	3	Good	6.00055	In	34	0.0127404	0.989572
1179	Piperophos	1	3	3	3	Good	7.50838	In	5	0.0953837	0.91318
1180	Piproctanyl	1	3	3	3	Good	6.60652	In	21	0.0132294	0.987349
1181	Piprotal	1	3	3	3	Good	5.82891	In	22	0.00258891	0.99808
1182	Pirimicarb	1	3	3	3	Good	2.6638	In	49	0.115612	0.56327
1183	Pirimiphos-ethyl	1	3	3	3	Good	3.80337	In	74	0.0197986	0.955785
1184	Pirimiphos-methyl	1	3	3	3	Good	3.27184	In	49	0.018403	0.940193
1185	Plifenate	1	3	3	3	Good	6.24658	In	93	0.0181583	0.984489
1186	P-nonylphenol	1	3	3	3	Good	5.77004	In	60	0.00317195	0.998363
1187	Pretilachlor	1	3	3	3	Good	5.31561	In	23	0.145596	0.87755
1188	Primisulfuron	1	3	3	3	Good	3.88211	In	74	0.0430598	0.931811
1189	Primisulfuron methyl	1	3	3	3	Good	3.92452	In	38	0.0416207	0.941804
1190	Probenazole	1	3	3	3	Good	4.16338	In	54	0.016605	0.97209
1191	Prochloraz	1	3	3	3	Good	6.12559	In	9	0.0269959	0.97309
1192	Procyazine	1	3	3	3	Good	3.28136	In	49	0.00832867	0.971219
1193	Procymidone	1	3	3	3	Good	5.09965	In	65	0.017451	0.986941
1194	Prodiamine	1	3	3	3	Good	5.8125	In	60	0.0130017	0.987479
1195	Profenofos	1	3	3	3	Good	6.27789	In	93	0.0208371	0.980877
1196	Profluazol	1	3	3	3	Good	4.33618	In	78	0.0968257	0.869632
1197	Profluralin	1	3	3	3	Good	6.35719	In	28	0.0304181	0.973573
1198	Profluthrin	1	3	3	3	Good	6.32988	In	28	0.0266718	0.974014
1199	Profoxydim	1	3	3	3	Good	7.10231	In	45	0.0152012	0.987
1200	Proglinazine	1	3	3	3	Good	3.54687	In	66	0.0679605	0.844084
1201	Proglinazine-ethyl	1	3	3	3	Good	3.76722	In	43	0.0688845	0.840609
1202	Prohexadione	1	3	3	3	Good	4.28555	In	90	0.0394451	0.942964
1203	Prohydrojasmon	1	3	3	3	Good	5.87398	In	22	0.0219703	0.982156
1204	Promacyl	1	3	3	3	Good	5.71713	In	15	0.0159373	0.985087
1205	Promecarb	1	3	3	3	Good	5.2187	In	58	0.0169869	0.983619
1206	Prometon	1	3	3	3	Good	3.70555	In	43	0.0245181	0.942893
1207	Prometryn	1	3	3	3	Good	4.04796	In	38	0.035597	0.938987
1208	Propachlor	1	3	3	3	Good	5.13913	In	65	0.0234569	0.977073
1209	Propamidine	1	3	3	3	Good	3.06707	In	25	0.0814236	0.706739
1210	Propamocarb	1	3	3	3	Good	3.3568	In	71	0.0475672	0.863319
1211	Propanil	1	3	3	3	Good	5.1252	In	65	0.0232028	0.981243
1212	Propaphos	1	3	3	3	Good	5.79948	In	60	0.0097071	0.990792
1213	Propaquizafop	1	3	3	3	Good	6.65248	In	37	0.0195438	0.98286
1214	Propargite	1	3	3	3	Good	6.09401	In	68	0.031731	0.974166
1215	Propazine	1	3	3	3	Good	4.01517	In	38	0.0349546	0.947047
1216	Propetamphos	1	3	3	3	Good	4.97805	In	95	0.0108158	0.989855
1217	Propham	1	3	3	3	Good	5.12692	In	65	0.0196522	0.980789
1218	Propiconazole	1	3	3	3	Good	5.1342	In	65	0.137733	0.889584
1219	Propionic acid	1	3	3	3	Good	3.71448	In	43	0.0164947	0.963936
1220	Propisochlor	1	3	3	3	Good	5.54319	In	20	0.00322344	0.997089
1221	Propoxur	1	3	3	3	Good	4.90828	In	18	0.00208161	0.998683
1222	Propoxycarbazone	1	3	3	3	Good	3.2437	In	77	0.0423879	0.863293
1223	Propyl isome	1	3	3	3	Good	6.02854	In	34	0.0317085	0.97329
1224	Propylene glycol	1	3	3	3	Good	3.48054	In	66	0.0146947	0.965078
1225	Propyrisulfuron	1	3	3	3	Good	3.57335	In	66	0.0628605	0.860394
1226	Propyzamide	1	3	3	3	Good	5.02436	In	92	0.0149243	0.986398
1227	Proquinazid	1	3	3	3	Good	3.93361	In	80	0.0119593	0.983514
1228	Prosulfocarb	1	3	3	3	Good	5.51917	In	20	0.0200858	0.981649
1229	Prosulfuron	1	3	3	3	Good	3.31199	In	49	0.0407155	0.878841
1230	Prothidathion	1	3	3	3	Good	8.11551	In	7	0.0286979	0.972572
1231	Prothiocarb	1	3	3	3	Good	3.50923	In	66	0.0471656	0.889532
1232	Prothioconazole	1	3	3	3	Good	3.9761	In	38	0.0637636	0.892434
1233	Prothiofos	1	3	3	3	Good	7.93196	In	44	0.10845	0.905519
1234	Prothoate	1	3	3	3	Good	6.99114	In	88	0.0443526	0.958429
1235	Protrifenbute	1	3	3	3	Good	7.89452	In	44	0.0595545	0.945434
1236	Proximpham	1	3	3	3	Good	4.97703	In	61	0.0271221	0.974623
1237	Prynachlor	1	3	3	3	Good	4.94959	In	18	0.0115811	0.987676
1238	Pydanon	1	3	3	3	Good	2.58515	In	77	0.112859	0.53755
1239	Pydiflumetofen	1	3	3	3	Good	6.57228	In	21	0.0172824	0.983944
1240	Pyflubumide	1	3	3	3	Good	7.07481	In	45	0.00561946	0.995721
1241	Pymetrozine	1	3	3	3	Good	3.18862	In	77	0.0399274	0.857146
1242	Pyracarbolid	1	3	3	3	Good	4.83569	In	70	0.00985857	0.98873
1243	Pyraclofos	1	3	3	3	Good	6.46727	In	37	0.0433574	0.959108
1244	Pyraclonil	1	3	3	3	Good	3.22228	In	49	0.0392957	0.87003
1245	Pyraclostrobin	1	3	3	3	Good	5.87686	In	98	0.0421447	0.963813
1246	Pyraflufen-ethyl	1	3	3	3	Good	6.12708	In	98	0.0460973	0.962019
1247	Pyrafluprole	1	3	3	3	Good	4.89637	In	86	0.0771911	0.927031
1248	Pyramat	1	3	3	3	Good	3.12981	In	49	0.0460239	0.858229
1249	Pyrametostrobin	1	3	3	3	Good	5.79435	In	98	0.057337	0.952703
1250	Pyranocoumarin	1	3	3	3	Good	3.64492	In	75	0.147056	0.716349
1251	Pyraoxystrobin	1	3	3	3	Good	6.02912	In	98	0.0354503	0.971942
1252	Pyrapropoyne	1	3	3	3	Good	6.55887	In	4	0.0128743	0.989421
1253	Pyrasulfotole	1	3	3	3	Good	4.50912	In	82	0.01445	0.981623
1254	Pyrazachlor	1	3	3	3	Good	4.15526	In	54	0.0185858	0.96858
1255	Pyraziflumid	1	3	3	3	Good	6.07609	In	98	0.0360506	0.973491
1256	Pyrazolynate	1	3	3	3	Good	5.94239	In	98	0.0345272	0.971263
1257	Pyrazophos	1	3	3	3	Good	4.15199	In	81	0.0555641	0.904365
1258	Pyrazosulfuron	1	3	3	3	Good	2.55482	In	14	0.105271	0
1259	Pyrazosulfuron-ethyl	1	3	3	3	Good	2.77529	In	77	0.0880728	0.689216
1260	Pyrazoxyfen	1	3	3	3	Good	6.05939	In	98	0.0387729	0.967936
1261	Pyribambenz-isopropyl	1	3	3	3	Good	4.73299	In	53	0.0702572	0.925392
1262	Pyribambenz-propyl	1	3	3	3	Good	4.38769	In	94	0.0453648	0.932768
1263	Pyribencarb	1	3	3	3	Good	5.70654	In	15	0.0668344	0.94059
1264	Pyribenzoxim	1	3	3	3	Good	5.72824	In	22	0.123502	0.895766
1265	Pyributicarb	1	3	3	3	Good	4.27904	In	94	0.0290935	0.958592
1266	Pyridaben	1	3	3	3	Good	6.52838	In	37	0.0318977	0.972006
1267	Pyridachlometyl	1	3	3	3	Good	5.93952	In	34	0.0187941	0.983139
1268	Pyridafenthion	1	3	3	3	Good	5.21907	In	61	0.0563377	0.950547
1269	Pyridafol	1	3	3	3	Good	4.57268	In	82	0.0244814	0.976226
1270	Pyridalyl	1	3	3	3	Good	6.12146	In	93	0.0570956	0.946641
1271	Pyridate	1	3	3	3	Good	7.08975	In	45	0.059101	0.953443
1272	Pyridinitril	1	3	3	3	Good	7.08975	In	45	0.059101	0.953443
1273	Pyrifenox	1	3	3	3	Good	5.43324	In	84	0.00487796	0.995958
1274	Pyrifluquinazon	1	3	3	3	Good	5.18329	In	58	0.145498	0.87889
1275	Pyriftalid	1	3	3	3	Good	3.97455	In	80	0.0121485	0.976577
1276	Pyrimethanil	1	3	3	3	Good	3.41786	In	49	0.0405331	0.883107
1277	Pyrimidifen	1	3	3	3	Good	5.19152	In	58	0.14547	0.878813
1278	Pyriminobac-methyl	1	3	3	3	Good	3.23231	In	49	0.0167094	0.946143
1279	Pyriminostrobin	1	3	3	3	Good	5.34555	In	23	0.045728	0.9584
1280	Pyrimisulfan	1	3	3	3	Good	4.29174	In	78	0.0226412	0.963927
1281	Pyrimorph	1	3	3	3	Good	6.01117	In	98	0.044031	0.963863
1282	Pyriofenone	1	3	3	3	Good	5.26714	In	96	0.00505692	0.996418
1283	Pyripropanol	1	3	3	3	Good	4.00081	In	38	0.00656437	0.987029
1284	Pyriproxyfen	1	3	3	3	Good	6.12499	In	93	0.0216507	0.982429
1285	Pyrisoxazole	1	3	3	3	Good	5.03862	In	95	0.071128	0.952974
1286	Pyrithiobac-sodium	1	3	3	3	Good	2.86841	In	49	0.0751111	0.717658
1287	Pyroquilon	1	3	3	3	Good	4.2672	In	90	0.00763468	0.987028
1288	Pyroxasulfone	1	3	3	3	Good	5.24398	In	61	0.0599195	0.943345
1289	Pyroxsulam	1	3	3	3	Good	3.44057	In	71	0.0595946	0.836619
1290	Quinacetol	1	3	3	3	Good	4.6852	In	53	0.0503097	0.947252
1291	Quinalphos	1	3	3	3	Good	5.27692	In	61	0.0719157	0.934156
1292	Quinclorac	1	3	3	3	Good	5.07521	In	65	0.0126932	0.989061
1293	Quinconazole	1	3	3	3	Good	4.03833	In	80	0.0189495	0.966464
1294	Quinmerac	1	3	3	3	Good	4.92446	In	86	0.0110148	0.988299
1295	Quinoclamine	1	3	3	3	Good	4.46678	In	82	0.0168027	0.977749
1296	Quinofumelin	1	3	3	3	Good	5.89399	In	22	0.0218122	0.981552
1297	Quinonamid	1	3	3	3	Good	5.22275	In	61	0.0534274	0.949408
1298	Quinothion	1	3	3	3	Good	5.54689	In	20	0.0205014	0.981235
1299	Quinoxyfen	1	3	3	3	Good	6.13352	In	93	0.0157813	0.985744
1300	Quintiofos	1	3	3	3	Good	5.98691	In	98	0.0427888	0.965021
1301	Quintozene	1	3	3	3	Good	6.08079	In	68	0.00755165	0.992607
1302	Quintrione	1	3	3	3	Good	5.60684	In	100	0.00186149	0.998336
1303	Quizalofop-ethyl	1	3	3	3	Good	6.41627	In	37	0.0535848	0.94832
1304	Rabenzazole	1	3	3	3	Good	3.1691	In	49	0.0423066	0.86428
1305	Renofluthrin	1	3	3	3	Good	6.60567	In	21	0.0132962	0.987265
1306	Resmethrin	1	3	3	3	Good	6.6337	In	21	0.00245082	0.997809
1307	Rimisoxafen	1	3	3	3	Good	5.05607	In	61	0.0716923	0.942719
1308	Rimsulfuron	1	3	3	3	Good	2.90291	In	77	0.0664077	0.792433
1309	Saflufenacil	1	3	3	3	Good	3.66731	In	75	0.0463589	0.887015
1310	Saisentong	1	3	3	3	Good	5.21478	In	96	0.17382	0.856806
1311	S-bioallethrin	1	3	3	3	Good	6.39672	In	28	0.0032127	0.997842
1312	Schradan	1	3	3	3	Good	2.77749	In	49	0.093029	0.64905
1313	Seboctylamine	1	3	3	3	Good	5.67168	In	15	0.0163306	0.98372
1314	Sebuthylazine	1	3	3	3	Good	3.44654	In	49	0.0413862	0.866323
1315	Secbumeton	1	3	3	3	Good	3.14559	In	49	0.0193089	0.927175
1316	Sedaxane	1	3	3	3	Good	6.7997	In	105	0.0303039	0.975248
1317	Semiamitraz hydrochloride	1	3	3	3	Good	3.19963	In	49	0.0180266	0.947743
1318	Sesamex	1	3	3	3	Good	3.73895	In	74	0.074573	0.854758
1319	Sethoxydim	1	3	3	3	Good	5.93772	In	34	0.0176306	0.983899
1320	S-hydroprene	1	3	3	3	Good	6.54948	In	4	0.0152088	0.99142
1321	Siduron	1	3	3	3	Good	4.51657	In	82	0.0538046	0.938426
1322	Simazine	1	3	3	3	Good	2.74188	In	49	0.100085	0.622185
1323	Simeton	1	3	3	3	Good	2.6534	In	77	0.11134	0.593666
1324	Simetryn	1	3	3	3	Good	2.77355	In	49	0.0938089	0.646077
1325	Sintofen	1	3	3	3	Good	5.01788	In	61	0.0240744	0.983564
1326	S-metolachlor	1	3	3	3	Good	5.62604	In	100	0.06947	0.934902
1327	Sodium 5-nitroguaiacolate	1	3	3	3	Good	4.09693	In	38	0.016432	0.968469
1328	Sodium ferric EDTA	1	1	1	1	Bad/Unreliable	0.140707	Outside AD	14	0.29032	#NAME?
1329	Sodium lignosulfonate	1	3	3	3	Good	4.54976	In	41	0.0110628	0.985462
1330	Sodium metabisulphite	1	3	3	3	Good	4.54976	In	41	0.0110628	0.985462
1331	Sodium monochloroacetate	1	3	3	3	Good	2.93958	In	77	0.0585141	0.792953
1332	Sodium monofluoroacetate	1	3	3	3	Good	2.79409	In	77	0.0809353	0.710256
1333	Sodium o-nitrophenolate	1	3	3	3	Good	4.2906	In	81	0.0312213	0.950626
1334	Sodium p-nitrophenolate	1	3	3	3	Good	4.09272	In	38	0.0154298	0.970343
1335	Sodium tetrathiocarbonate	1	3	3	3	Good	5.91293	In	98	0.0468318	0.971544
1336	Sorbitol	1	3	3	3	Good	2.91793	In	77	0.107038	0.698896
1337	Spidoxamat	1	3	3	3	Good	4.37324	In	89	0.067866	0.927334
1338	Spinetoram	1	1	1	1	Bad/Unreliable	11.2419	Outside AD	7	0.496614	0.676888
1339	Spirobudifen	1	3	3	3	Good	6.34091	In	12	0.0255895	0.975851
1340	Spirodiclofen	1	3	3	3	Good	6.35363	In	12	0.0229142	0.978657
1341	Spiromesifen	1	3	3	3	Good	5.99703	In	68	0.0135792	0.987115
1342	Spiropidion	1	3	3	3	Good	4.52278	In	87	0.0692359	0.907817
1343	Spirotetramat	1	3	3	3	Good	5.93816	In	98	0.035304	0.974149
1344	Spiroxamine	1	3	3	3	Good	5.24965	In	96	0.0498771	0.959737
1345	Strobane	1	3	3	3	Good	6.48876	In	4	0.0125423	0.989451
1346	Sulcofuron	1	3	3	3	Good	6.49278	In	37	0.0818929	0.928421
1347	Sulcotrione	1	3	3	3	Good	4.75383	In	33	0.0141492	0.983805
1348	Sulfallate	1	3	3	3	Good	6.69525	In	35	0.0506719	0.959701
1349	Sulfentrazone	1	3	3	3	Good	4.62951	In	82	0.0619652	0.931139
1350	Sulfluramid	1	3	3	3	Good	5.86534	In	22	0.0169759	0.985519
1351	Sulfometuron	1	3	3	3	Good	2.70185	In	49	0.108038	0.591978
1352	Sulfometuron-methyl	1	3	3	3	Good	2.74273	In	49	0.0999161	0.622827
1353	Sulfosulfuron	1	3	3	3	Good	3.01845	In	77	0.0498922	0.836375
1354	Sulfotep	1	3	3	3	Good	5.25817	In	96	0.00371823	0.99685
1355	Sulfoxaflor	1	3	3	3	Good	3.71516	In	74	0.0480241	0.891715
1356	Sulfuryl fluoride	1	3	3	3	Good	3.58195	In	66	0.0151927	0.973701
1357	Sulphaquinoxaline	1	3	3	3	Good	3.19157	In	49	0.0354627	0.88441
1358	Sulprofos	1	3	3	3	Good	7.64924	In	2	0.0968557	0.917057
1359	Sumithrin	1	3	3	3	Good	6.92258	In	10	0.00796073	0.99313
1360	Swep	1	3	3	3	Good	5.04237	In	65	0.0135218	0.987608
1361	TCA-ethadyl	1	3	3	3	Good	4.88386	In	86	0.00346965	0.996204
1362	Tebuconazole	1	3	3	3	Good	4.36685	In	78	0.048865	0.930284
1363	Tebufenozide	1	3	3	3	Good	6.01133	In	98	0.0341443	0.974309
1364	Tebufenpyrad	1	3	3	3	Good	5.63751	In	100	0.0710351	0.932061
1365	Tebufloquin	1	3	3	3	Good	5.54403	In	20	0.0203229	0.98128
1366	Tebupirimfos	1	3	3	3	Good	5.23521	In	58	0.141217	0.887289
1367	Tebutam	1	3	3	3	Good	5.5227	In	20	0.00305259	0.997255
1368	Tebuthiuron	1	3	3	3	Good	2.84493	In	49	0.0797195	0.699943
1369	Tecloftalam	1	3	3	3	Good	6.59504	In	21	0.0271922	0.976355
1370	Tecnazene	1	3	3	3	Good	5.79159	In	60	0.00775701	0.99281
1371	Teflubenzuron	1	3	3	3	Good	4.41227	In	94	0.051104	0.923561
1372	Tefuryltrione	1	3	3	3	Good	5.3642	In	8	0.0339319	0.971028
1373	Tembotrione	1	3	3	3	Good	5.27337	In	96	0.0167326	0.984874
1374	Temephos	1	3	3	3	Good	6.20739	In	93	0.00773574	0.99543
1375	Tepraloxydim	1	3	3	3	Good	5.55557	In	47	0.00882732	0.993214
1376	Terallethrin	1	3	3	3	Good	5.8447	In	22	0.0201423	0.981696
1377	Terbacil	1	3	3	3	Good	3.13398	In	49	0.045579	0.85977
1378	Terbucarb	1	3	3	3	Good	5.59051	In	100	0.0189482	0.982707
1379	Terbuchlor	1	3	3	3	Good	5.74803	In	29	0.0028448	0.997223
1380	Terbufos	1	3	3	3	Good	7.38003	In	5	0.0835402	0.92767
1381	Terbumeton	1	3	3	3	Good	2.8038	In	49	0.0878252	0.668908
1382	Terbuthylazine	1	3	3	3	Good	3.29966	In	49	0.0400445	0.877659
1383	Terbutryn	1	3	3	3	Good	3.33127	In	49	0.0420365	0.880672
1384	Tetcyclacis	1	3	3	3	Good	5.91426	In	34	0.214156	0.832858
1385	Tetflupyrolimet	1	3	3	3	Good	5.93448	In	34	0.0178784	0.983864
1386	Tetrachlorvinphos	1	3	3	3	Good	6.1941	In	93	0.00705036	0.993907
1387	Tetraconazole	1	3	3	3	Good	4.91125	In	86	0.042178	0.958776
1388	Tetradifon	1	3	3	3	Good	5.97869	In	68	0.0179146	0.98268
1389	Tetraethyl pyrophosphate	1	3	3	3	Good	5.13666	In	58	0.0238855	0.97691
1390	Tetramethrin	1	3	3	3	Good	5.59208	In	47	0.00591376	0.994261
1391	Tetramethylfluthrin	1	3	3	3	Good	5.82942	In	22	0.00249496	0.99821
1392	Tetraniliprole	1	3	3	3	Good	4.09304	In	81	0.0595874	0.901844
1393	Tetrasul	1	3	3	3	Good	6.54508	In	12	0.0228879	0.979412
1394	Thenylchlor	1	3	3	3	Good	5.51131	In	20	0.0205048	0.98176
1395	Thiabendazole	1	3	3	3	Good	3.31687	In	49	0.0410195	0.879307
1396	Thiacloprid	1	3	3	3	Good	3.27827	In	49	0.0392256	0.875591
1397	Thiamethoxam	1	3	3	3	Good	2.81492	In	49	0.0856306	0.677298
1398	Thiapronil	1	3	3	3	Good	5.72629	In	15	0.00210392	0.998072
1399	Thiazafluron	1	3	3	3	Good	2.71594	In	49	0.105236	0.60261
1400	Thiazopyr	1	3	3	3	Good	6.36479	In	28	0.0241974	0.977661
1401	Thicyofen	1	3	3	3	Good	6.51893	In	12	0.0487566	0.956383
1402	Thidiazimin	1	3	3	3	Good	4.18678	In	81	0.0549036	0.905795
1403	Thidiazuron	1	3	3	3	Good	3.30654	In	49	0.0404013	0.878319
1404	Thiencarbazone	1	3	3	3	Good	3.01494	In	77	0.050319	0.83591
1405	Thiencarbazone-methyl	1	3	3	3	Good	3.05532	In	77	0.0458123	0.841206
1406	Thifensulfuron	1	3	3	3	Good	2.52805	In	14	0.104805	0
1407	Thifensulfuron-methyl	1	3	3	3	Good	2.56704	In	14	0.110967	0
1408	Thifluzamide	1	3	3	3	Good	6.42734	In	12	0.00773065	0.993537
1409	Thiocyclam	1	3	3	3	Good	6.71144	In	35	0.0245864	0.978492
1410	Thiocyclam oxalate	1	3	3	3	Good	6.71144	In	35	0.0245864	0.978492
1411	Thiodicarb	1	3	3	3	Good	4.24158	In	78	0.0531016	0.956362
1412	Thiofanox	1	3	3	3	Good	4.66492	In	82	0.0488398	0.942984
1413	Thiometon	1	3	3	3	Good	6.73482	In	35	0.0367148	0.967961
1414	Thionazin	1	3	3	3	Good	4.69107	In	53	0.0486588	0.949266
1415	Thiophanate	1	3	3	3	Good	3.48871	In	75	0.0355982	0.906094
1416	Thiophanate-methyl	1	3	3	3	Good	3.12718	In	49	0.0463098	0.857257
1417	Thioquinox	1	3	3	3	Good	6.70193	In	35	0.0505668	0.959088
1418	Thiosultap	1	3	3	3	Good	3.81728	In	43	0.0382277	0.912011
1419	Thiourea	1	2	3	3	Good	1.95635	In	14	0.0258029	-0.61495
1420	Thiram	1	3	3	3	Good	6.28619	In	12	0.0746605	0.938357
1421	Tiadinil	1	3	3	3	Good	4.98478	In	95	0.00655062	0.993469
1422	Tiafenacil	1	3	3	3	Good	4.18985	In	94	0.00917448	0.986128
1423	Tiaojiean	1	3	3	3	Good	3.68729	In	75	0.0548718	0.879148
1424	Tigolaner	1	3	3	3	Good	4.83801	In	53	0.0758419	0.927049
1425	Tiocarbazil	1	3	3	3	Good	6.56572	In	4	0.0171505	0.989428
1426	Tiorantraniliprole	1	3	3	3	Good	6.27889	In	37	0.106462	0.919004
1427	Tioxazafen	1	3	3	3	Good	3.88098	In	80	0.0220306	0.957794
1428	Tirpate	1	3	3	3	Good	6.62739	In	37	0.0725958	0.943893
1429	Tolclofos-methyl	1	3	3	3	Good	5.53654	In	20	0.0199999	0.981394
1430	Tolfenpyrad	1	3	3	3	Good	6.05964	In	98	0.0338754	0.973076
1431	Tolprocarb	1	3	3	3	Good	5.63215	In	47	0.0147672	0.986092
1432	Tolpyralate	1	3	3	3	Good	4.55885	In	31	0.0639109	0.928604
1433	Toluene 2,4-diisocyanate	1	3	3	3	Good	4.43778	In	46	0.00559666	0.99154
1434	Tolylfluanid	1	3	3	3	Good	6.47098	In	37	0.0946923	0.917845
1435	Topramezone	1	3	3	3	Good	3.88031	In	74	0.0608869	0.90001
1436	Tralkoxydim	1	3	3	3	Good	5.69672	In	15	0.0184563	0.984636
1437	Tralocythrin	1	2	1	1	Bad/Unreliable	9.01851	Outside AD	7	0.131216	0.889764
1438	Tralomethrin	1	2	1	1	Bad/Unreliable	9.16497	Outside AD	7	0.15307	0.87175
1439	Tralopyril	1	3	3	3	Good	5.68582	In	15	0.0126844	0.987426
1440	Transfluthrin	1	3	3	3	Good	6.53659	In	4	0.0141184	0.990122
1441	Transpermethrin	1	3	3	3	Good	7.11531	In	45	0.00499988	0.996469
1442	Trans-propiconazole	1	3	3	3	Good	5.1342	In	65	0.137733	0.889584
1443	Triacontanol	1	3	3	3	Good	8.51164	In	7	0.108786	0.922907
1444	Triadimefon	1	3	3	3	Good	4.61109	In	82	0.0598507	0.930602
1445	Triadimenol	1	3	3	3	Good	4.86941	In	53	0.077663	0.927484
1446	Triafamone	1	3	3	3	Good	3.73367	In	43	0.0672844	0.845947
1447	Tri-allate	1	3	3	3	Good	6.52059	In	4	0.0134767	0.988507
1448	Triamiphos	1	3	3	3	Good	3.55208	In	66	0.0627838	0.864301
1449	Triapenthenol	1	3	3	3	Good	4.96001	In	18	0.0825153	0.920363
1450	Triarathene	1	3	3	3	Good	6.98142	In	88	0.00942822	0.991418
1451	Triarimol	1	3	3	3	Good	4.21838	In	94	0.0250632	0.958343
1452	Triasulfuron	1	3	3	3	Good	2.70859	In	49	0.106697	0.597068
1453	Triazamate	1	3	3	3	Good	3.62308	In	43	0.0611318	0.882646
1454	Triaziflam	1	3	3	3	Good	4.62556	In	82	0.0614848	0.931025
1455	Triazophos	1	3	3	3	Good	4.17709	In	81	0.0549526	0.905401
1456	Triazoxide	1	3	3	3	Good	2.60934	In	49	0.126474	0.522175
1457	Tribenuron	1	3	3	3	Good	2.51162	In	14	0.102213	0
1458	Tribenuron-methyl	1	3	3	3	Good	2.55065	In	14	0.108373	0
1459	Tribufos	1	3	3	3	Good	8.32541	In	7	0.116072	0.898903
1460	Tricamba	1	3	3	3	Good	5.13097	In	65	0.024776	0.979483
1461	Trichlamide	1	3	3	3	Good	5.59368	In	100	0.00387559	0.996619
1462	Trichlorfon	1	3	3	3	Good	4.89373	In	99	0.00207819	0.998673
1463	Trichloronate	1	3	3	3	Good	6.08393	In	68	0.00830049	0.991859
1464	Triclopyr	1	3	3	3	Good	4.74569	In	33	0.00348807	0.99763
1465	Triclopyr-butotyl	1	3	3	3	Good	5.33399	In	8	0.00364077	0.997957
1466	Triclopyricarb	1	3	3	3	Good	5.80244	In	60	0.0104503	0.990037
1467	Tricyclazole	1	3	3	3	Good	3.339	In	49	0.0426532	0.881394
1468	Tridemorph	1	3	3	3	Good	7.33559	In	69	0.0721432	0.942047
1469	Tridiphane	1	3	3	3	Good	5.90505	In	34	0.0219627	0.982508
1470	Trietazine	1	3	3	3	Good	3.13214	In	49	0.0457736	0.859091
1471	Trifenmorph	1	3	3	3	Good	6.0033	In	98	0.0435385	0.964237
1472	Trifenofos	1	3	3	3	Good	6.50791	In	12	0.0137866	0.987404
1473	Trifloxystrobin	1	3	3	3	Good	5.83307	In	98	0.0497042	0.958798
1474	Trifloxysulfuron	1	3	3	3	Good	3.42934	In	71	0.0592727	0.838725
1475	Trifludimoxazin	1	3	3	3	Good	3.72735	In	43	0.0614488	0.866186
1476	Trifluenfuronate	1	3	3	3	Good	5.11273	In	58	0.0692078	0.939165
1477	Triflumezopyrim	1	3	3	3	Good	3.30206	In	49	0.040164	0.877889
1478	Triflumizole	1	3	3	3	Good	5.29211	In	23	0.145405	0.877786
1479	Triflumuron	1	3	3	3	Good	4.28547	In	94	0.0299381	0.957591
1480	Trifluralin	1	3	3	3	Good	6.00763	In	68	0.011106	0.989681
1481	Triflusulfuron	1	3	3	3	Good	2.74517	In	49	0.0994318	0.624668
1482	Triflusulfuron-methyl	1	3	3	3	Good	2.78607	In	49	0.0913308	0.655526
1483	Trifopsime	1	3	3	3	Good	6.88902	In	37	0.0543066	0.9542
1484	Triforine	1	3	3	3	Good	3.69003	In	43	0.02288	0.947553
1485	Triisopropanolamine	1	3	3	3	Good	4.48914	In	78	0.0807311	0.893369
1486	Trimethacarb	1	3	3	3	Good	4.65617	In	16	0.0182822	0.977191
1487	Trinexapac-ethyl	1	3	3	3	Good	4.796	In	72	0.0289534	0.968163
1488	Trioxymethylene	1	3	3	3	Good	3.44977	In	71	0.0174027	0.948518
1489	Triprene	1	3	3	3	Good	6.4509	In	12	0.0219359	0.982227
1490	Tripyrasulfone	1	3	3	3	Good	5.16861	In	61	0.0447133	0.96094
1491	Triticonazole	1	3	3	3	Good	4.74527	In	78	0.1136	0.85792
1492	Tritosulfuron	1	3	3	3	Good	3.22532	In	49	0.016786	0.946479
1493	Tyclopyrazoflor	1	3	3	3	Good	5.61069	In	100	0.0186746	0.982478
1494	Umifoxolaner	1	3	3	3	Good	5.47432	In	84	0.0130489	0.988131
1495	Uniconazole	1	3	3	3	Good	4.71254	In	53	0.0717547	0.929339
1496	Urea sulphate	1	2	3	3	Good	1.88063	In	14	0.024019	-2.13522
1497	Valifenalate	1	3	3	3	Good	6.94224	In	64	0.0828874	0.941151
1498	Vamidothion	1	3	3	3	Good	4.81242	In	72	0.0115997	0.990006
1499	Verbutin	1	3	3	3	Good	5.20234	In	58	0.0174015	0.983332
1500	Vernolate	1	3	3	3	Good	5.13979	In	58	0.0229602	0.97786
1501	Vinclozolin	1	3	3	3	Good	5.16387	In	58	0.0159129	0.985164
1502	Vinegar	1	3	3	3	Good	3.53977	In	66	0.0115979	0.972082
1503	Warfarin	1	3	3	3	Good	5.59492	In	100	0.00358316	0.996955
1504	XMC	1	3	3	3	Good	4.51493	In	31	0.0117887	0.983733
1505	Xylachlor	1	3	3	3	Good	5.43103	In	84	0.0170655	0.983867
1506	Xylene	1	3	3	3	Good	4.64362	In	16	0.0218692	0.972711
1507	Xylylcarb	1	3	3	3	Good	4.51493	In	31	0.0117887	0.983733
1508	Zarilamid	1	3	3	3	Good	4.96196	In	61	0.0334366	0.970058
1509	Zineb	1	3	3	3	Good	5.52867	In	20	0.0479051	0.959788
1510	Zoxamide	1	3	3	3	Good	5.73032	In	15	0.0646779	0.939688
User-defined Weightage :
To Score MAE(Loo)	0.2
To Score (AD)	0.8
To Score (Mean)	0
Internal validation metrics:
R^2	0.71307
Q^2(LOO)	0.69745
MAE (95% data)	0.60345

## Sheet: Dataset_Classification_model
No.	ResponseClass	H-053	NsssCH	B02[N-N]	B02[S-S]	B03[N-O]	LOGP99
1	P	0	6	0	0	0	3.6444
2	P	0	6	0	0	0	4.4814
3	P	0	2	0	0	0	5.6862
4	N	0	2	0	0	0	4.9049
5	P	0	4	0	0	0	5.2702
6	P	0	0	0	1	0	3.56018
7	P	0	3	0	0	1	6.67998
8	N	0	0	0	0	0	3.7805
9	P	0	3	0	0	0	3.7033
10	P	0	1	0	0	0	6.4955
11	P	0	1	0	0	0	5.2059
12	P	0	0	0	0	0	6.1879
13	P	1	3	0	0	0	5.2415
14	N	0	0	1	0	0	-1.095
15	N	0	0	0	0	0	4.6019
16	N	0	0	0	0	0	2.4669
17	N	0	0	0	0	0	2.558
18	N	0	1	0	0	0	2.192
19	P	0	1	0	0	1	3.7685
20	P	0	1	0	0	0	3.4987
21	P	0	2	0	0	0	5.1625
22	P	0	1	0	0	0	4.1206
23	P	0	0	0	0	0	3.7321
24	P	0	1	0	0	0	4.1206
25	N	3	0	0	0	0	1.2648
26	N	3	0	0	0	0	4.7626
27	P	0	2	0	0	0	5.152
28	P	0	3	0	0	0	4.002
29	P	0	0	0	0	0	4.6592
30	N	0	0	0	0	0	3.0504
31	P	0	0	0	0	0	2.1183
32	P	0	2	0	0	1	3.0423
33	N	0	0	0	0	0	2.5052
34	N	0	1	0	0	0	4.3906
35	P	0	1	0	1	0	2.1218
36	P	0	0	0	0	0	3.2585
37	P	0	0	0	0	1	5.6661
38	N	0	0	0	0	0	1.0554
39	N	4	9	0	0	0	-0.2031
40	N	0	1	0	0	1	3.16412
41	N	0	0	0	0	0	2.1293
42	P	0	0	0	0	0	4.6853
43	P	0	0	0	0	0	0.3713
44	P	0	3	0	0	1	6.17798
45	P	0	2	0	0	0	6.1133
46	N	0	0	0	0	0	1.8856
47	P	0	2	0	0	0	2.9135
48	P	0	0	0	0	0	5.98862
49	N	0	1	1	0	0	1.7241
50	N	0	1	0	0	0	2.9057
51	N	0	0	0	0	0	2.08764
52	N	0	0	0	0	0	1.77922
53	N	0	0	0	0	1	2.3222
54	N	0	0	0	0	0	1.4455
55	P	0	3	0	0	1	6.67998
56	P	0	0	0	0	0	5.8556
57	P	0	0	0	0	1	3.22838
58	P	0	0	0	0	0	3.515
59	N	0	0	0	0	0	2.8424
60	P	0	0	0	0	0	4.6853
61	N	0	0	0	0	1	2.7687
62	N	0	0	1	0	0	1.3886
63	N	0	1	1	0	0	1.7771
64	P	0	3	0	0	0	5.2062
65	N	0	1	0	0	0	2.5037
66	N	0	0	0	0	0	0.162
67	P	0	6	0	0	1	3.4804
68	P	0	0	0	0	0	5.3138
69	P	1	4	0	0	0	5.6828
70	P	0	0	0	0	0	2.6325
71	N	0	0	0	0	0	-0.1849
72	N	0	0	0	0	0	2.7355
73	N	0	0	0	0	0	1.99502
74	N	0	0	1	0	0	3.0869
75	N	0	0	1	0	0	2.86982
76	N	0	0	1	0	0	2.4335
77	N	0	0	0	0	1	-1.2042
78	N	0	0	1	0	1	3.0792
79	P	0	0	0	0	0	4.035
80	N	0	0	1	0	0	3.5801
81	N	0	0	0	0	1	1.0388
82	N	0	0	0	0	1	1.6391
83	P	0	0	0	0	0	4.3936
84	N	0	0	0	0	0	3.9966
85	N	0	0	0	0	0	1.24
86	N	0	0	0	0	0	2.8398
87	P	0	0	0	0	0	1.9086
88	P	0	0	0	0	0	7.3442
89	N	0	0	0	0	0	1.8523
90	N	0	0	0	0	0	1.4622
91	N	0	0	0	0	0	2.2424
92	P	0	0	0	0	0	3.0226
93	N	0	0	0	0	0	5.63
94	N	0	1	1	0	0	3.58472
95	N	0	0	0	0	0	3.0141
96	N	0	0	0	0	0	3.61302
97	P	0	0	1	1	1	3.3491
98	P	0	0	0	1	0	0.9829
99	N	0	1	0	0	0	2.1609
100	P	0	1	0	0	0	3.6512
101	N	0	0	0	0	0	3.32252
102	P	0	2	0	0	0	5.2062
103	P	0	0	0	1	0	2.4906
104	P	0	0	0	0	0	3.92272
105	P	0	2	0	0	0	5.3777
106	N	0	1	1	0	0	1.9631

[truncated: 1 more sheets: Y-randomization for LDA model]
